# Supplementary material for: Dual COX-2/5-LOX inhibitors from Zanthoxylum simulans inhibit gastric cancer cells by cross-mediating thyroid, estrogen, and oxytocin signaling pathways
Source: Front Chem. 2024 Jan 10;11:1287570. doi: 10.3389/fchem.2023.1287570 (PMC10805830; doi:10.3389/fchem.2023.1287570)
Supplement: Supplementary file 2 [file Table1.XLSX]

## Sheet: Supplemantary Table 1
logFC	AveExpr	t	P.Value	adj.P.Val	B
VSIG2	-3.29346	0.321366	-19.5297	8.68267e-19	1.63538e-14	32.337		Supplementary TABLE 1. Significance of gene expression was included in “Supplementary Table 1- Figure 4A” in GEO analysis.
AKR7A3	-3.24281	0.145665	-16.4431	1.05653e-16	7.23104e-13	27.8695
DMRTA1	-2.29965	0.232538	-16.2776	1.39496e-16	7.23104e-13	27.6072
SSTR1	-2.5302	0.458044	-16.1843	1.6329e-16	7.23104e-13	27.4583
CAPN9	-3.41203	0.590594	-16.089	1.91957e-16	7.23104e-13	27.3053
GRAMD1C	-2.04114	0.198109	-14.8491	1.69163e-15	5.31032e-12	25.2353
GPT	-1.5507	0.0614303	-14.5245	3.06064e-15	7.90964e-12	24.6677
LNX1	-1.87091	0.338804	-14.4509	3.50584e-15	7.90964e-12	24.5376
GGT6	-1.69154	0.127955	-14.4102	3.77949e-15	7.90964e-12	24.4655
CAPN13	-1.51489	0.212579	-13.8881	1.00776e-14	1.89812e-11	23.523
NRG4	-2.29778	0.61929	-13.7129	1.40906e-14	2.26773e-11	23.2
KIAA1324	-1.65187	-0.11628	-13.6775	1.50843e-14	2.26773e-11	23.1343
PROM2	-0.962781	0.0386133	-13.6584	1.5652e-14	2.26773e-11	23.0987
FAM3B	-2.20019	0.191038	-13.3831	2.67118e-14	3.5937e-11	22.5827
PPP1R36	-2.09871	0.224658	-13.2876	3.22182e-14	4.04553e-11	22.4016
KRT20	-5.30447	0.981672	-13.0161	5.51678e-14	6.49428e-11	21.8811
FBP2	-2.76621	0.493973	-12.8573	7.58342e-14	8.26006e-11	21.5727
CYP3A5	-2.52288	0.107804	-12.8235	8.11871e-14	8.26006e-11	21.5066
RASSF6	-2.86152	0.0252991	-12.7862	8.75262e-14	8.26006e-11	21.4336
ARHGEF28	-2.01569	0.267371	-12.7755	8.94462e-14	8.26006e-11	21.4126
TOM1L1	-1.49964	0.017131	-12.7611	9.20952e-14	8.26006e-11	21.3843
ARSD	-1.3347	0.248708	-12.5041	1.55478e-13	1.25548e-10	20.8758
AKR7L	-2.20317	0.256809	-12.494	1.58717e-13	1.25548e-10	20.8557
PSMD4	0.608492	0.0363778	12.4902	1.59976e-13	1.25548e-10	20.848
DPCR1	-3.72696	0.258664	-12.447	1.74835e-13	1.3172e-10	20.7617
ADTRP	-2.76655	-0.24948	-12.4121	1.87872e-13	1.36099e-10	20.6918
KIAA1211L	-0.831876	0.0996437	-12.3771	2.01952e-13	1.4088e-10	20.6215
BCAS1	-2.68807	-0.0999614	-12.3324	2.21512e-13	1.4491e-10	20.5316
ATP8B1	-1.87291	-0.0797769	-12.3289	2.23116e-13	1.4491e-10	20.5246
ILF3	0.635533	-0.0104524	12.3104	2.31831e-13	1.45551e-10	20.4873
GNAI2	1.02657	-0.205298	12.2385	2.69213e-13	1.62443e-10	20.3418
CA9	-3.78307	0.549679	-12.2266	2.75985e-13	1.62443e-10	20.3176
TBCB	1.14634	-0.143737	12.1271	3.39705e-13	1.8747e-10	20.1153
PFDN2	1.23652	-0.194783	12.1212	3.4397e-13	1.8747e-10	20.1032
SOSTDC1	-2.55106	0.258571	-12.1151	3.48366e-13	1.8747e-10	20.0908
RAB27A	-1.56204	0.193182	-12.0802	3.74888e-13	1.96084e-10	20.0193
TRMT112	0.892129	-0.113723	12.0587	3.92172e-13	1.96084e-10	19.9754
PEX7	-2.07098	0.314605	-12.0546	3.95604e-13	1.96084e-10	19.9669
FBXL13	-3.47935	1.4686	-11.9799	4.63022e-13	2.23616e-10	19.8135
PRDM16	-1.54717	0.183839	-11.8937	5.55724e-13	2.61677e-10	19.6356
CYP4X1	-3.11423	-0.033908	-11.8107	6.63065e-13	3.03078e-10	19.4633
SOWAHA	-1.44627	0.17315	-11.8018	6.7583e-13	3.03078e-10	19.4447
RAB17	-2.11967	0.248041	-11.6316	9.73192e-13	4.16759e-10	19.0887
CHGA	-4.82095	0.256547	-11.6314	9.73582e-13	4.16759e-10	19.0883
ANXA10	-3.77307	-1.16639	-11.6119	1.01536e-12	4.24984e-10	19.0472
VSIG1	-4.07765	-0.0719512	-11.5791	1.08999e-12	4.46305e-10	18.9779
TP53BP2	1.05396	-0.267836	11.5554	1.14716e-12	4.52557e-10	18.928
CBX1	0.92064	-0.0695065	11.5529	1.15332e-12	4.52557e-10	18.9227
FMO4	-1.0691	0.125065	-11.5085	1.26987e-12	4.85588e-10	18.8286
LDHD	-1.88809	0.178704	-11.5016	1.28906e-12	4.85588e-10	18.814
FOXA1	-2.09135	-0.119638	-11.4694	1.38224e-12	5.10479e-10	18.7458
SMIM6	-2.44434	-0.283104	-11.3838	1.66577e-12	5.94978e-10	18.5633
DNMBP	-1.17066	0.131756	-11.3764	1.69274e-12	5.94978e-10	18.5476
EPB41L4B	-1.59742	0.0648006	-11.3729	1.7058e-12	5.94978e-10	18.5401
CHP1	-1.31609	0.0682454	-11.2877	2.0558e-12	7.04019e-10	18.3575
STX19	-1.75549	0.1139	-11.2779	2.10024e-12	7.06392e-10	18.3365
MMD	1.86503	-0.302119	11.2214	2.37817e-12	7.85838e-10	18.2149
PGC	-2.71923	0.363851	-11.2038	2.47217e-12	8.02816e-10	18.1769
PDCD4	-1.56179	0.0656395	-11.1893	2.55241e-12	8.13743e-10	18.1457
BAZ1B	0.675949	-0.102849	11.1823	2.59223e-12	8.13743e-10	18.1305
KCNE2	-5.23581	1.3157	-11.1506	2.78044e-12	8.47447e-10	18.0619
HPCAL1	-1.35533	0.163803	-11.1491	2.78958e-12	8.47447e-10	18.0586
CEP170	1.28909	-0.103953	11.1281	2.9223e-12	8.73675e-10	18.0131
DRAP1	0.786072	0.0428299	11.0219	3.69951e-12	1.08875e-09	17.7821
CRYL1	-0.875899	0.0953424	-10.9896	3.97638e-12	1.15223e-09	17.7113
RECQL	0.985678	-0.0216446	10.9797	4.06464e-12	1.15996e-09	17.6898
TMPRSS2	-2.43402	-0.046553	-10.972	4.13548e-12	1.16256e-09	17.6729
DHRS7	-1.50628	0.115692	-10.9636	4.21347e-12	1.16707e-09	17.6546
SGK2	-1.88801	-0.13292	-10.9419	4.42392e-12	1.2076e-09	17.6068
PXMP2	-2.46807	0.483824	-10.9232	4.6124e-12	1.23132e-09	17.5659
SCGB2A1	-3.37693	0.00838289	-10.9204	4.64157e-12	1.23132e-09	17.5597
ABCC5	-1.64522	0.330681	-10.9116	4.73448e-12	1.23853e-09	17.5403
CYSTM1	-1.96571	0.0359678	-10.8558	5.36623e-12	1.38456e-09	17.4174
TROVE2	0.609761	-0.0231521	10.8092	5.95865e-12	1.51664e-09	17.3147
SYTL5	-1.93615	0.12862	-10.7869	6.26669e-12	1.57377e-09	17.2653
SIRPA	0.876062	-0.112412	10.7702	6.50805e-12	1.61288e-09	17.2282
MAGI3	-1.59162	0.183113	-10.7506	6.80169e-12	1.66376e-09	17.1849
SULT1B1	-2.24697	0.100138	-10.7442	6.9007e-12	1.66634e-09	17.1707
RAB26	-2.41202	0.563968	-10.7132	7.40411e-12	1.76527e-09	17.1016
ANO7	-1.27133	0.18646	-10.7004	7.62134e-12	1.79435e-09	17.0732
RNASEH1	0.702042	-0.031898	10.687	7.85743e-12	1.8271e-09	17.0433
SMIM5	-1.35603	0.168567	-10.6703	8.16002e-12	1.87432e-09	17.0062
UBL3	-1.77531	0.203087	-10.594	9.70905e-12	2.20325e-09	16.8355
AZGP1	-2.98338	0.401589	-10.5831	9.95281e-12	2.23168e-09	16.8112
SH3RF2	-1.6329	-0.0409182	-10.5769	1.00955e-11	2.23704e-09	16.7972
ZBTB7C	-0.786129	0.0544431	-10.5589	1.05186e-11	2.27946e-09	16.7569
EPN3	-1.55122	0.336633	-10.5585	1.0529e-11	2.27946e-09	16.7559
FER1L6	-1.36359	0.226601	-10.5504	1.07235e-11	2.2952e-09	16.7379
PLA2G4F	-0.683724	0.0439936	-10.4953	1.21669e-11	2.56004e-09	16.6139
MAP4K4	1.15594	-0.0658771	10.493	1.22327e-11	2.56004e-09	16.6086
PSMB4	0.630932	-0.0170955	10.4858	1.24341e-11	2.57359e-09	16.5926
C1orf54	1.58454	-0.166956	10.4719	1.2839e-11	2.6285e-09	16.5611
C1orf116	-1.78599	-0.0994093	-10.4646	1.30571e-11	2.64441e-09	16.5445
PDILT	-2.98653	1.007	-10.4432	1.37131e-11	2.74773e-09	16.4963
ESRRG	-5.42337	1.74441	-10.4047	1.49866e-11	2.97128e-09	16.4091
ACSS2	-1.3308	-0.0153691	-10.3974	1.52394e-11	2.98993e-09	16.3926
ESYT1	0.995176	0.0452407	10.3757	1.60236e-11	3.11138e-09	16.3433
CRNDE	-2.28682	0.168569	-10.3651	1.64204e-11	3.1559e-09	16.3193
MT1G	-3.31088	-0.152686	-10.3569	1.67356e-11	3.18398e-09	16.3006
INPP5J	-0.923842	0.2002	-10.3479	1.70845e-11	3.20772e-09	16.2803
SNX24	-1.30887	0.190231	-10.345	1.7201e-11	3.20772e-09	16.2736
CLCN3	-1.04366	0.171405	-10.336	1.7564e-11	3.21319e-09	16.2531
ADH7	-3.14282	1.04832	-10.3358	1.75714e-11	3.21319e-09	16.2527
IRX3	-2.81553	0.0257647	-10.3314	1.77525e-11	3.21507e-09	16.2426
CTSL	2.52624	-0.481132	10.3045	1.88914e-11	3.38875e-09	16.1814
PBLD	-2.24142	-0.494389	-10.2912	1.94861e-11	3.46245e-09	16.151
HPGD	-2.97118	0.298579	-10.2801	1.99926e-11	3.51926e-09	16.1257
FAM174B	-1.67032	0.174051	-10.2655	2.06841e-11	3.60727e-09	16.0923
C1orf210	-1.87848	0.360695	-10.2582	2.10341e-11	3.63465e-09	16.0758
TMEM171	-3.23085	0.203555	-10.2388	2.20077e-11	3.76831e-09	16.0313
PAIP2B	-2.43082	0.445553	-10.2239	2.27821e-11	3.85985e-09	15.9973
PIEZO1	1.5795	-0.359936	10.218	2.30976e-11	3.85985e-09	15.9838
SUCLG2	-1.28247	0.156522	-10.2169	2.3157e-11	3.85985e-09	15.9812
KPNB1	0.632559	-0.0326357	10.2124	2.34015e-11	3.86637e-09	15.9709
REP15	-3.32898	-0.297275	-10.2084	2.36189e-11	3.86837e-09	15.9618
NXT1	1.1412	-0.0625006	10.1909	2.46067e-11	3.95997e-09	15.9215
ALDH3A1	-3.23729	0.51971	-10.1871	2.48231e-11	3.95997e-09	15.9129
SMC3	0.653701	0.020721	10.1847	2.49636e-11	3.95997e-09	15.9073
SST	-4.4961	-0.290115	-10.1837	2.50192e-11	3.95997e-09	15.9051
PTPRN2	-1.36841	-0.018378	-10.1655	2.61052e-11	4.09743e-09	15.8633
LRRC31	-2.1916	-0.00342232	-10.1452	2.7379e-11	4.26185e-09	15.8165
CERS5	0.575298	0.031258	10.137	2.79055e-11	4.3082e-09	15.7977
CORO1C	1.21436	0.00828138	10.1335	2.81375e-11	4.30869e-09	15.7896
SOX21	-3.77583	0.398268	-10.1167	2.92651e-11	4.44413e-09	15.7509
DGKD	-1.99219	0.428987	-10.1134	2.94938e-11	4.44413e-09	15.7432
ALDH6A1	-2.17949	0.478094	-10.0912	3.10688e-11	4.64429e-09	15.692
DHX32	-1.38071	0.163608	-10.0867	3.13996e-11	4.65678e-09	15.6816
BTD	-1.06957	-0.13072	-10.0779	3.2055e-11	4.69233e-09	15.6613
EIF3B	0.853374	-0.128231	10.0736	3.23786e-11	4.69233e-09	15.6514
RAB31	2.19972	-0.0483625	10.0735	3.23867e-11	4.69233e-09	15.6512
CCDC125	-0.993191	0.0641528	-10.0683	3.27847e-11	4.71373e-09	15.6391
C16orf89	-2.54057	0.0478347	-10.0614	3.33153e-11	4.75374e-09	15.6233
LPCAT1	1.55443	-0.173292	10.0456	3.45825e-11	4.8879e-09	15.5866
RBM47	-1.56233	-0.260008	-10.0432	3.47745e-11	4.8879e-09	15.5811
PWP1	0.471949	0.0020988	10.0164	3.70393e-11	5.16767e-09	15.519
PHF19	0.601851	0.0339541	10.0071	3.78625e-11	5.24368e-09	15.4974
C5orf30	-1.63509	-0.0501167	-9.99057	3.93656e-11	5.38762e-09	15.4591
PRELID2	-1.63241	0.039596	-9.9894	3.94739e-11	5.38762e-09	15.4564
TMEM116	-2.00157	0.486117	-9.9649	4.18245e-11	5.66738e-09	15.3994
ASAP1	1.01155	-0.0482927	9.94811	4.35169e-11	5.85457e-09	15.3603
PPP2R5A	-1.08365	0.200644	-9.93396	4.49981e-11	6.01092e-09	15.3274
GKN2	-4.42478	-0.285432	-9.9308	4.53359e-11	6.01339e-09	15.32
GPRC5C	-2.94702	0.42224	-9.90553	4.81323e-11	6.33967e-09	15.2611
MAPRE1	0.74869	0.0645323	9.89498	4.93513e-11	6.41468e-09	15.2364
SLC39A10	0.785201	-0.0184739	9.89471	4.9383e-11	6.41468e-09	15.2358
PELI2	-1.4949	0.315476	-9.86404	5.31114e-11	6.85174e-09	15.1641
TMEM125	-0.951198	-0.264627	-9.83483	5.69301e-11	7.26495e-09	15.0957
TMEM30B	-0.935475	-0.0626167	-9.83368	5.70859e-11	7.26495e-09	15.093
KCNQ1	-2.04035	0.540644	-9.82678	5.80317e-11	7.31043e-09	15.0768
TMEM185B	1.09267	0.0390547	9.82542	5.82195e-11	7.31043e-09	15.0736
PKIB	-2.87434	0.346629	-9.80665	6.08815e-11	7.59407e-09	15.0296
GTPBP4	1.21844	0.109024	9.80161	6.16163e-11	7.63515e-09	15.0178
SF3A3	0.502239	0.00426089	9.77771	6.52307e-11	7.99306e-09	14.9616
USP53	-1.31458	0.0430641	-9.77693	6.53534e-11	7.99306e-09	14.9598
PPRC1	1.13042	-0.0854831	9.76569	6.71309e-11	8.15749e-09	14.9333
RDH12	-2.55084	1.01022	-9.74864	6.99209e-11	8.42855e-09	14.8932
MRAP2	-1.88715	0.175185	-9.74664	7.02565e-11	8.42855e-09	14.8885
MYL6B	0.81781	-0.00490472	9.72504	7.39828e-11	8.8194e-09	14.8375
NTN4	-1.83516	0.0646641	-9.7115	7.64194e-11	9.05257e-09	14.8056
NEMP1	0.513356	0.000814466	9.70768	7.71216e-11	9.07714e-09	14.7966
SERPINH1	2.18282	-0.069693	9.70515	7.75906e-11	9.07714e-09	14.7906
CD81	1.20389	-0.0311426	9.69431	7.96336e-11	9.25864e-09	14.765
FGD6	1.73464	-0.151163	9.68573	8.12886e-11	9.39308e-09	14.7447
ADAM17	0.574511	-0.0285826	9.65869	8.67395e-11	9.95986e-09	14.6807
METTL7A	-1.55026	-0.0110305	-9.65624	8.72512e-11	9.95986e-09	14.6749
FBP1	-1.58493	-0.26012	-9.64905	8.87718e-11	1.00724e-08	14.6579
SLC41A2	-1.46587	-0.0981888	-9.63979	9.07718e-11	1.01834e-08	14.6359
TMEM161B	-1.79548	0.560636	-9.63951	9.08317e-11	1.01834e-08	14.6353
ZNF536	-0.79256	0.273905	-9.6328	9.23093e-11	1.02878e-08	14.6194
GCNT1	-1.98134	-0.0695678	-9.61311	9.67892e-11	1.06549e-08	14.5727
ABCA1	0.785544	-0.0783323	9.61227	9.6986e-11	1.06549e-08	14.5707
CDC25B	1.18649	0.0338598	9.61093	9.73002e-11	1.06549e-08	14.5675
FA2H	-1.57714	-0.0425231	-9.59537	1.01017e-10	1.09436e-08	14.5305
RPH3AL	-0.658748	0.161056	-9.59165	1.01925e-10	1.09436e-08	14.5217
TUBB	1.04446	-0.0587746	9.59046	1.02218e-10	1.09436e-08	14.5188
PCCA	-1.46676	0.118073	-9.58791	1.02849e-10	1.09436e-08	14.5128
MUC6	-3.0335	-0.142497	-9.58676	1.03136e-10	1.09436e-08	14.51
CWH43	-2.72566	1.21764	-9.57992	1.0485e-10	1.09436e-08	14.4938
SLC30A9	-0.785177	0.0235291	-9.57799	1.0534e-10	1.09436e-08	14.4892
IFT52	0.650937	-0.0224421	9.57684	1.05634e-10	1.09436e-08	14.4864
PTER	-1.27207	0.226122	-9.5764	1.05745e-10	1.09436e-08	14.4854
BAIAP2L1	-1.31435	-0.147207	-9.5749	1.06129e-10	1.09436e-08	14.4818
CDK4	0.826719	0.0844803	9.57413	1.06327e-10	1.09436e-08	14.48
NRBP1	0.839439	-0.138336	9.56811	1.07881e-10	1.10432e-08	14.4657
ERO1B	-2.87038	0.813763	-9.5559	1.11111e-10	1.13123e-08	14.4366
ZNF57	-1.74072	0.181578	-9.54095	1.15199e-10	1.16654e-08	14.401
RORC	-1.414	0.0261937	-9.53501	1.16863e-10	1.17707e-08	14.3868
CXCL17	-3.67056	0.322543	-9.50114	1.26851e-10	1.27087e-08	14.3059
PSMC1	0.64717	-0.030594	9.48053	1.3335e-10	1.32891e-08	14.2566
NAP1L1	1.01104	-0.0847362	9.45848	1.4068e-10	1.39458e-08	14.2038
C9orf152	-1.14265	-0.28947	-9.44578	1.45088e-10	1.43075e-08	14.1734
HIPK2	-0.971317	0.0342581	-9.43546	1.48772e-10	1.45923e-08	14.1487
SULT1C2	-3.22248	-0.433853	-9.43338	1.49526e-10	1.45923e-08	14.1437
DCXR	-1.76445	0.440828	-9.42481	1.52675e-10	1.48228e-08	14.1231
NCMAP	-1.62683	0.325893	-9.40213	1.61342e-10	1.5584e-08	14.0686
MT1F	-1.87987	-0.127012	-9.39204	1.65358e-10	1.58904e-08	14.0444
FUT9	-2.21472	0.145799	-9.36023	1.78699e-10	1.70853e-08	13.9678
AUH	-1.64662	0.26879	-9.35687	1.80174e-10	1.71393e-08	13.9597
STX12	-1.78004	0.442578	-9.34941	1.83486e-10	1.73054e-08	13.9417
NWD1	-0.593124	0.105318	-9.34837	1.83951e-10	1.73054e-08	13.9392
TSPAN4	1.48929	-0.333808	9.34676	1.84676e-10	1.73054e-08	13.9353
MSN	1.26844	-0.0957222	9.34207	1.86805e-10	1.73469e-08	13.924
LYAR	1.39627	-0.286329	9.34173	1.86962e-10	1.73469e-08	13.9232
IFITM3	1.4562	-0.0544215	9.3293	1.92726e-10	1.77941e-08	13.8932
SLC9A2	-2.04145	-0.233701	-9.31691	1.98659e-10	1.82524e-08	13.8633
ANP32E	1.43739	-0.0932814	9.3086	2.02739e-10	1.85368e-08	13.8433
POU2F1	0.487537	-0.0168958	9.29621	2.08987e-10	1.8945e-08	13.8133
UBE2E2	1.20772	-0.0956345	9.29576	2.09215e-10	1.8945e-08	13.8122
GTF2F2	0.803048	0.026576	9.27764	2.1872e-10	1.9711e-08	13.7684
PPFIBP2	-1.09616	0.0144181	-9.25151	2.33204e-10	2.09162e-08	13.7051
B3GNT6	-1.99479	0.530031	-9.24689	2.35864e-10	2.10545e-08	13.6939
PLEKHH1	-1.06226	0.0724594	-9.22734	2.47471e-10	2.19864e-08	13.6464
KLHDC7A	-1.93804	0.126387	-9.20945	2.58607e-10	2.28679e-08	13.603
EHHADH	-1.47858	0.0654004	-9.18964	2.71532e-10	2.38194e-08	13.5548
HOMER2	-1.85993	0.491472	-9.1891	2.71897e-10	2.38194e-08	13.5535
SCNN1A	-1.36562	-0.146819	-9.1857	2.74183e-10	2.39085e-08	13.5452
TMEM92	-1.07888	-0.0403568	-9.17772	2.79629e-10	2.4271e-08	13.5258
CCKBR	-3.89807	0.949614	-9.17346	2.8258e-10	2.44146e-08	13.5155
GFM2	-0.909176	-0.0296813	-9.17011	2.84926e-10	2.45049e-08	13.5073
CCT3	1.38397	-0.308872	9.14872	3.00373e-10	2.5716e-08	13.4552
CPNE2	0.726341	0.0565045	9.14672	3.01857e-10	2.57261e-08	13.4503
COBLL1	-1.94015	0.424952	-9.13986	3.07015e-10	2.60479e-08	13.4336
2023-09-07	0.826478	0.0918713	9.13692	3.09253e-10	2.61201e-08	13.4264
NEDD4L	-1.48662	0.0325465	-9.11814	3.23951e-10	2.72394e-08	13.3805
C19orf53	0.572097	-0.0240874	9.11547	3.26096e-10	2.72979e-08	13.374
RBM17	0.479128	0.0164292	9.10668	3.33264e-10	2.76575e-08	13.3525
TFF2	-3.02623	-0.180164	-9.1066	3.33329e-10	2.76575e-08	13.3524
SELENBP1	-1.43683	-0.270719	-9.09503	3.43018e-10	2.82718e-08	13.3241
ETFDH	-1.43207	0.0647598	-9.09384	3.44025e-10	2.82718e-08	13.3212
SUPT16H	0.6704	-0.047191	9.09242	3.45236e-10	2.82718e-08	13.3177
GNB4	1.27589	0.00262578	9.07602	3.59556e-10	2.9317e-08	13.2775
MPC1	-1.86698	0.34716	-9.07194	3.6321e-10	2.94873e-08	13.2676
GALNT12	-1.67399	-0.208579	-9.06814	3.66654e-10	2.96392e-08	13.2582
TRIM50	-2.42523	0.986407	-9.06096	3.73242e-10	3.00027e-08	13.2406
ACTB	0.925899	-0.166894	9.05978	3.74337e-10	3.00027e-08	13.2378
ADI1	-1.06498	0.18711	-9.04207	3.91158e-10	3.10788e-08	13.1943
TMEM27	-1.70039	0.12827	-9.0412	3.91997e-10	3.10788e-08	13.1922
NBN	0.881963	-0.171212	9.04047	3.92713e-10	3.10788e-08	13.1904
NCF2	1.68937	-0.412134	9.01991	4.13298e-10	3.2571e-08	13.1399
TRA2B	0.504544	-0.0379536	9.0148	4.18577e-10	3.28034e-08	13.1274
NOTCH1	0.535543	0.012197	9.0137	4.19731e-10	3.28034e-08	13.1247
SH3BGRL2	-1.66127	-0.0909095	-8.99807	4.36374e-10	3.39632e-08	13.0863
MYRF	-1.31734	0.0432938	-8.99546	4.39215e-10	3.40437e-08	13.0799
PPP1R18	0.800335	0.0499138	8.98727	4.48258e-10	3.46022e-08	13.0597
PTPN12	1.07307	-0.0663829	8.96152	4.7797e-10	3.65207e-08	12.9963
WNK4	-0.605878	0.146172	-8.96106	4.78516e-10	3.65207e-08	12.9952
PLEKHO2	1.28708	-0.12992	8.9593	4.80619e-10	3.65207e-08	12.9909
CYB5A	-1.18687	-0.203844	-8.9591	4.80867e-10	3.65207e-08	12.9904
E2F3	1.01346	0.0451378	8.94605	4.96773e-10	3.75772e-08	12.9582
PFDN4	0.528376	-0.0254028	8.93818	5.06635e-10	3.81699e-08	12.9388
ST3GAL2	0.691631	-0.0125317	8.92715	5.20789e-10	3.89263e-08	12.9115
SPTAN1	0.59079	-0.050645	8.92713	5.20808e-10	3.89263e-08	12.9115
PRLR	-1.1145	0.211497	-8.91777	5.33132e-10	3.956e-08	12.8884
NCL	0.578222	-0.0146958	8.91751	5.33488e-10	3.956e-08	12.8877
PLPP6	-0.975396	0.118868	-8.91002	5.43565e-10	3.98662e-08	12.8693
NSUN5	0.782594	0.0478247	8.90936	5.4447e-10	3.98662e-08	12.8676
SMPD3	-1.85316	-0.0496523	-8.90916	5.44742e-10	3.98662e-08	12.8671
OSBPL7	-0.490217	0.0268926	-8.90786	5.46516e-10	3.98662e-08	12.8639
ALAD	-1.33524	0.371556	-8.90663	5.482e-10	3.98662e-08	12.8609
SART3	0.402669	-0.00906785	8.90161	5.55121e-10	4.02143e-08	12.8485
PTPRH	-1.49402	-0.0212766	-8.89673	5.61938e-10	4.05521e-08	12.8364
CUL2	0.412045	-0.0034886	8.89286	5.67412e-10	4.07909e-08	12.8268
SGSM3	-0.674663	0.0623961	-8.88037	5.85432e-10	4.19263e-08	12.7959
CLDN23	-1.78747	-0.0126053	-8.86854	6.03044e-10	4.3024e-08	12.7666
CHN1	1.6126	0.102607	8.85839	6.18584e-10	4.39662e-08	12.7415
RNF128	-2.26326	-0.222758	-8.84134	6.45619e-10	4.55551e-08	12.6992
NAA25	0.513605	-0.0244196	8.84124	6.45778e-10	4.55551e-08	12.699
TMEM220	-0.969868	0.0571707	-8.82766	6.68163e-10	4.69584e-08	12.6653
IFITM1	1.65552	0.00481346	8.8255	6.71797e-10	4.70383e-08	12.6599
PRKAB1	-0.985107	0.101481	-8.82241	6.77037e-10	4.72296e-08	12.6522
FAM222A	-1.69661	0.491546	-8.81023	6.98083e-10	4.84749e-08	12.622
CYP2C9	-1.62155	-0.182239	-8.80912	7.00036e-10	4.84749e-08	12.6192
TTC39A	-1.02529	-0.0582324	-8.80499	7.07339e-10	4.87677e-08	12.609
TMED6	-4.41637	1.33279	-8.80381	7.09443e-10	4.87677e-08	12.606
GPD1L	-1.20991	-0.011242	-8.79849	7.19e-10	4.92449e-08	12.5928
PSMD13	0.815851	-0.0886434	8.79524	7.24897e-10	4.93471e-08	12.5847
USP31	0.934949	0.00883392	8.79478	7.2573e-10	4.93471e-08	12.5836
UGT8	-1.76615	-0.249129	-8.78261	7.48304e-10	5.0699e-08	12.5533
DNM1L	0.712983	-0.035984	8.76096	7.90236e-10	5.32609e-08	12.4994
TGIF2	0.960816	0.0429012	8.76019	7.91773e-10	5.32609e-08	12.4975
GNA12	0.793655	-0.0415817	8.75788	7.96407e-10	5.33682e-08	12.4917
KRI1	0.555775	0.00692842	8.75657	7.99036e-10	5.33682e-08	12.4885
CD44	1.73793	-0.212117	8.75256	8.07161e-10	5.36193e-08	12.4785
COLGALT1	0.767643	-0.0406202	8.7519	8.08488e-10	5.36193e-08	12.4769
NUDT1	1.11714	0.0131489	8.74399	8.24777e-10	5.45076e-08	12.4571
PRSS16	-1.14894	-0.241737	-8.72586	8.63396e-10	5.68604e-08	12.4119
PAFAH2	-1.13985	-0.00532103	-8.71808	8.80523e-10	5.77862e-08	12.3925
FUS	0.599705	0.0134279	8.70256	9.15735e-10	5.98014e-08	12.3537
XRN2	0.726156	0.00501908	8.70177	9.17579e-10	5.98014e-08	12.3517
ZDHHC3	-0.581531	0.0623531	-8.69013	9.4497e-10	6.13742e-08	12.3226
MFSD4	-3.95933	1.19171	-8.68737	9.5161e-10	6.1593e-08	12.3157
PGPEP1	-0.546785	0.0571072	-8.68378	9.60272e-10	6.19408e-08	12.3068
ACSM1	-0.857935	0.189028	-8.68138	9.6612e-10	6.21054e-08	12.3007
ANKRD22	-2.08857	0.0421067	-8.67482	9.82294e-10	6.29303e-08	12.2843
TBC1D1	1.41976	-0.238604	8.66648	1.00328e-09	6.40568e-08	12.2634
ARFGEF3	-1.53663	-0.351259	-8.6557	1.03105e-09	6.56076e-08	12.2364
IFFO2	1.36643	-0.229312	8.65271	1.03888e-09	6.57963e-08	12.229
RIOK1	0.928044	-0.132155	8.65191	1.041e-09	6.57963e-08	12.2269
AGO2	0.910016	-0.094737	8.64628	1.05596e-09	6.65184e-08	12.2128
TPD52L2	0.898824	0.0615569	8.63635	1.08289e-09	6.79872e-08	12.1879
PUF60	0.715269	-0.0732466	8.63016	1.10002e-09	6.88334e-08	12.1724
CPT2	-0.97475	-0.0375428	-8.6134	1.14783e-09	7.15873e-08	12.1303
MBOAT4	-0.961177	0.306128	-8.6009	1.18485e-09	7.36522e-08	12.0989
SIDT2	-1.07811	0.227857	-8.59505	1.2026e-09	7.43969e-08	12.0842
ITPKA	-1.28699	0.174755	-8.59435	1.20473e-09	7.43969e-08	12.0825
LSM2	0.639775	0.0727639	8.589	1.22124e-09	7.51699e-08	12.069
TMEM211	-1.17486	0.38656	-8.57745	1.25763e-09	7.7158e-08	12.04
DDAH2	1.52323	-0.0862244	8.57143	1.27705e-09	7.80948e-08	12.0248
XRCC6	0.792535	-0.212158	8.55648	1.3266e-09	8.08628e-08	11.9872
GCNT2	-1.94593	0.287758	-8.55271	1.33939e-09	8.08819e-08	11.9777
ERICH5	-1.88238	0.408806	-8.5525	1.34013e-09	8.08819e-08	11.9772
ZYX	0.743844	0.0378607	8.55174	1.34272e-09	8.08819e-08	11.9752
METTL8	0.922338	-0.0537838	8.55133	1.3441e-09	8.08819e-08	11.9742
PRKDC	0.733943	-0.00551811	8.54592	1.36276e-09	8.1744e-08	11.9606
VWA2	-0.989784	0.245967	-8.52894	1.42305e-09	8.50896e-08	11.9178
CD2BP2	0.46456	-0.0172359	8.51831	1.46216e-09	8.71513e-08	11.891
RAP1GAP2	-1.00688	0.203904	-8.50581	1.50959e-09	8.96942e-08	11.8594
PSMC5	0.857603	-0.11353	8.49572	1.54898e-09	9.17457e-08	11.8339
MPND	-0.672376	0.0684711	-8.49201	1.56372e-09	9.224e-08	11.8245
ATP11A	1.12453	-0.0716027	8.49029	1.5706e-09	9.224e-08	11.8202
NOSTRIN	-1.46276	-0.154259	-8.48934	1.57444e-09	9.224e-08	11.8178
ABHD2	-1.20944	0.0654444	-8.48776	1.5808e-09	9.224e-08	11.8138
AKR1B10	-3.78082	-0.414124	-8.48751	1.58182e-09	9.224e-08	11.8132
PLEKHO1	2.34585	-0.0228097	8.48605	1.58771e-09	9.2298e-08	11.8095
PSMC3	0.497447	-0.0010395	8.4766	1.62656e-09	9.42656e-08	11.7856
C11orf73	0.845731	-0.0922545	8.47154	1.64772e-09	9.49877e-08	11.7728
ACSM3	-2.43311	-0.0637435	-8.47121	1.64911e-09	9.49877e-08	11.7719
COLCA1	-1.84069	-0.160382	-8.46973	1.65539e-09	9.50588e-08	11.7682
ALDH1A1	-2.14983	0.197055	-8.46583	1.67198e-09	9.56673e-08	11.7583
CDKN2D	0.992266	-0.15641	8.46486	1.67615e-09	9.56673e-08	11.7559
KIF13B	-0.553764	0.0295772	-8.45186	1.73283e-09	9.86036e-08	11.723
ZNF552	-1.40166	0.0443529	-8.44461	1.76532e-09	1.0015e-07	11.7046
WDR46	0.665886	0.0491305	8.4424	1.77535e-09	1.00416e-07	11.699
MIA3	-0.773883	0.047902	-8.43426	1.81272e-09	1.02224e-07	11.6784
NDE1	0.672925	0.0352666	8.42915	1.83666e-09	1.03264e-07	11.6654
TFF1	-2.78286	-0.507634	-8.42702	1.84669e-09	1.03519e-07	11.66
TYROBP	1.52522	-0.242305	8.42185	1.87133e-09	1.04467e-07	11.6469
PTGDR2	-0.699259	0.11	-8.42115	1.87469e-09	1.04467e-07	11.6451
STX4	0.542012	-0.0630339	8.40691	1.94445e-09	1.076e-07	11.609
CACFD1	-0.553441	0.0151282	-8.40643	1.94686e-09	1.076e-07	11.6077
CMTM4	-1.595	0.112523	-8.40619	1.94806e-09	1.076e-07	11.6071
LAMA5	0.799861	0.0442225	8.39877	1.98548e-09	1.09347e-07	11.5883
SHROOM3	-1.2346	-0.105568	-8.39422	2.00881e-09	1.10309e-07	11.5768
OGFOD1	0.726148	-0.0184989	8.3868	2.04747e-09	1.12105e-07	11.5579
FLRT3	-2.06331	0.305955	-8.38114	2.07749e-09	1.13407e-07	11.5435
MLPH	-1.49753	-0.245213	-8.37954	2.08604e-09	1.13407e-07	11.5394
RAP2A	0.706818	-0.0808255	8.37893	2.08932e-09	1.13407e-07	11.5379
TMEM59	-0.686666	0.0264997	-8.37732	2.09797e-09	1.1355e-07	11.5338
ACO2	-1.34117	0.295068	-8.37573	2.10656e-09	1.13688e-07	11.5297
SLC22A5	-0.762545	0.0052312	-8.37394	2.11626e-09	1.13885e-07	11.5252
RRAGD	1.25194	-0.162116	8.37028	2.13624e-09	1.14633e-07	11.5159
CPTP	-1.13009	0.308463	-8.36448	2.16839e-09	1.16027e-07	11.5011
PHGR1	-3.83436	-0.220461	-8.35736	2.20845e-09	1.17836e-07	11.483
ATP6V1F	0.633203	0.0149505	8.34857	2.25894e-09	1.20148e-07	11.4606
ZNHIT6	0.661713	-0.023213	8.34761	2.26453e-09	1.20148e-07	11.4582
SLC35A3	-1.34403	0.0524528	-8.34448	2.28287e-09	1.2078e-07	11.4502
GAS2	-1.28286	0.250643	-8.33792	2.32176e-09	1.22494e-07	11.4335
TRIP10	0.578596	0.021737	8.33477	2.34065e-09	1.22913e-07	11.4255
RIPK4	-1.25549	0.00101178	-8.33442	2.34274e-09	1.22913e-07	11.4246
DUOX1	-2.24267	0.736961	-8.3304	2.36717e-09	1.23849e-07	11.4143
CCDC25	-0.789429	0.0022004	-8.32373	2.40818e-09	1.25646e-07	11.3973
PALM3	-1.47743	0.346454	-8.32191	2.41951e-09	1.25879e-07	11.3927
SET	0.499083	0.0548971	8.32087	2.42601e-09	1.25879e-07	11.39
LMF1	-0.540557	0.0762422	-8.31826	2.44238e-09	1.2638e-07	11.3834
SNTB1	-1.58605	0.241616	-8.30903	2.50117e-09	1.29067e-07	11.3599
CMTM8	-1.16955	-0.0716981	-8.30753	2.51088e-09	1.29214e-07	11.356
DDIT3	1.04423	-0.175787	8.30435	2.53158e-09	1.29924e-07	11.3479
ACSM6	-1.43517	0.492806	-8.30185	2.54794e-09	1.30409e-07	11.3415
STS	-1.16088	0.144535	-8.29695	2.58034e-09	1.31709e-07	11.329
TCEA3	-1.00699	-0.0722691	-8.29561	2.58924e-09	1.31807e-07	11.3256
PLLP	-1.99131	-0.0791349	-8.29164	2.61596e-09	1.32808e-07	11.3155
TWISTNB	0.628116	-0.0169633	8.28931	2.63173e-09	1.32967e-07	11.3095
DEK	0.607615	-0.0220528	8.28909	2.63322e-09	1.32967e-07	11.3089
FAM50A	0.926475	-0.0865523	8.28771	2.64263e-09	1.33051e-07	11.3054
VILL	-1.07186	0.0699811	-8.28677	2.64902e-09	1.33051e-07	11.303
NIPSNAP3A	-0.806618	-0.0734123	-8.28173	2.68372e-09	1.34436e-07	11.2901
SVIP	-1.05187	0.0585374	-8.27923	2.70109e-09	1.34947e-07	11.2838
TRIP11	-0.76071	0.0765954	-8.27326	2.74311e-09	1.36684e-07	11.2685
KPNA4	0.698325	0.0126981	8.26324	2.815e-09	1.39896e-07	11.2429
C3	3.41134	-0.817468	8.2588	2.84751e-09	1.41139e-07	11.2315
FAU	0.560833	-0.0694099	8.24779	2.92973e-09	1.44833e-07	11.2034
B3GNT7	-1.33415	0.0855244	-8.23978	2.99107e-09	1.47479e-07	11.1828
POM121L9P	-0.730039	0.199173	-8.23657	3.01607e-09	1.48323e-07	11.1746
ACSL3	-1.23747	-0.00217466	-8.22854	3.07939e-09	1.51042e-07	11.154
MYRIP	-2.05266	0.626482	-8.22179	3.13372e-09	1.53308e-07	11.1367
HNRNPA1L2	0.822174	-0.15621	8.21535	3.18638e-09	1.55481e-07	11.1202
MCEE	-0.846674	0.125037	-8.207	3.25613e-09	1.58473e-07	11.0988
USP11	0.817516	0.0767221	8.19941	3.32082e-09	1.61205e-07	11.0793
GKN1	-4.01571	-0.643898	-8.19521	3.35712e-09	1.62548e-07	11.0686
QKI	0.78353	-0.0438904	8.19066	3.39699e-09	1.64057e-07	11.0569
TMPRSS6	-0.46493	0.058599	-8.18528	3.44475e-09	1.65708e-07	11.0431
SNRPE	0.487878	-0.00848541	8.18483	3.44876e-09	1.65708e-07	11.0419
CA2	-2.53891	-0.615848	-8.18233	3.47121e-09	1.66362e-07	11.0355
TGFB1	0.867797	0.0666036	8.18086	3.48444e-09	1.66572e-07	11.0317
PIK3C2G	-3.16383	-1.09198	-8.1778	3.5123e-09	1.67479e-07	11.0239
BEX5	-1.92781	0.190399	-8.17597	3.52894e-09	1.67669e-07	11.0192
ABCA5	-0.870301	0.0550519	-8.17541	3.5341e-09	1.67669e-07	11.0177
GPX1	1.01152	-0.101145	8.17412	3.54597e-09	1.6781e-07	11.0144
MPC2	-1.1883	0.0316471	-8.16733	3.60903e-09	1.70366e-07	10.997
CYP2C18	-2.56185	-0.120029	-8.16589	3.62251e-09	1.70575e-07	10.9933
TRIO	0.758518	-0.0278968	8.15703	3.70693e-09	1.7384e-07	10.9705
RGL3	-0.900233	0.114044	-8.15668	3.7103e-09	1.7384e-07	10.9696
CALU	0.998811	0.0344673	8.15505	3.72601e-09	1.74142e-07	10.9654
ARHGEF37	-1.03022	0.0612647	-8.15338	3.74217e-09	1.74465e-07	10.9611
ADSL	0.447186	-0.0417542	8.1491	3.78409e-09	1.75799e-07	10.9501
FAM13A	-0.899438	-0.039263	-8.14855	3.78945e-09	1.75799e-07	10.9487
FMO5	-2.67752	0.207022	-8.14685	3.80628e-09	1.76012e-07	10.9443
CPNE1	0.937896	0.148409	8.1462	3.81275e-09	1.76012e-07	10.9426
UMAD1	-0.925833	-0.00671568	-8.14409	3.83364e-09	1.76544e-07	10.9372
AKR1B15	-2.87367	0.0729419	-8.13921	3.88258e-09	1.78148e-07	10.9247
GATA4	-1.72047	0.339581	-8.13874	3.88739e-09	1.78148e-07	10.9234
ARHGAP24	-1.44701	0.264112	-8.13587	3.91654e-09	1.79049e-07	10.916
BNIP2	0.741182	-0.0632785	8.13252	3.95073e-09	1.80174e-07	10.9074
STAM2	-0.557136	-0.0874523	-8.11583	4.12615e-09	1.8772e-07	10.8644
SMAP1	-0.462962	0.0104344	-8.11007	4.18845e-09	1.90095e-07	10.8496
RAB27B	-2.08763	0.0797701	-8.1034	4.26184e-09	1.92721e-07	10.8324
SLC44A3	-1.5096	-0.201526	-8.10296	4.26678e-09	1.92721e-07	10.8313
EIF2AK3	-1.1512	0.0530622	-8.10042	4.29511e-09	1.93537e-07	10.8247
CYB5D2	-1.00714	0.0367953	-8.09898	4.31123e-09	1.938e-07	10.821
ECI2	-1.19954	0.206532	-8.09366	4.37144e-09	1.96038e-07	10.8073
SIRT4	-0.89404	0.0610339	-8.0849	4.47232e-09	1.99989e-07	10.7847
TMEM229A	-1.68629	0.273218	-8.08418	4.48077e-09	1.99989e-07	10.7828
METAP2	0.596484	0.0157075	8.08297	4.49494e-09	2.00147e-07	10.7797
C1orf216	0.652415	0.0329157	8.07979	4.53239e-09	2.01339e-07	10.7715
ENO1	1.0868	0.0825679	8.07654	4.57097e-09	2.02575e-07	10.7631
HYAL1	-1.32851	-0.152133	-8.07185	4.62719e-09	2.04585e-07	10.751
ST6GALNAC1	-1.62508	-0.305807	-8.05336	4.85602e-09	2.14122e-07	10.7032
ACADS	-1.10478	0.194096	-8.0526	4.86562e-09	2.14122e-07	10.7013
DOK7	-0.693808	0.156281	-8.05035	4.89436e-09	2.14884e-07	10.6954
ADRM1	0.893876	0.12572	8.04826	4.92108e-09	2.15454e-07	10.69
RGS7	-1.03481	0.159579	-8.04748	4.93107e-09	2.15454e-07	10.688
STIP1	0.960458	-0.026304	8.04666	4.94166e-09	2.15454e-07	10.6859
LSM10	0.525083	0.0145897	8.04551	4.95651e-09	2.15603e-07	10.6829
PAK1IP1	1.18484	0.099502	8.04277	4.99214e-09	2.16361e-07	10.6758
COL2A1	-3.37863	1.44471	-8.04241	4.99691e-09	2.16361e-07	10.6749
SH3YL1	-1.4733	0.238531	-8.03833	5.05036e-09	2.17803e-07	10.6644
SIGLEC11	-2.61415	1.07758	-8.03811	5.05336e-09	2.17803e-07	10.6638
OR4N2	-1.7509	0.588229	-8.02908	5.17399e-09	2.22494e-07	10.6404
IVD	-0.748245	0.166703	-8.02244	5.26466e-09	2.25501e-07	10.6232
COX6A1	-0.600257	0.0948235	-8.0222	5.26787e-09	2.25501e-07	10.6226
RBMX2	0.440806	-0.0493416	8.02082	5.28703e-09	2.25808e-07	10.619
SLC5A5	-2.90613	0.128776	-8.01963	5.3034e-09	2.25994e-07	10.616
CCT2	0.778165	-0.0639832	8.01745	5.33382e-09	2.26521e-07	10.6103
SYTL2	-1.72776	0.236294	-8.01702	5.33981e-09	2.26521e-07	10.6092
ICAM1	1.63907	-0.131993	8.01379	5.38512e-09	2.2793e-07	10.6008
GRIP2	-1.44157	0.537438	-8.01282	5.39878e-09	2.27996e-07	10.5983
STAT3	0.732151	-0.026494	8.00077	5.57179e-09	2.34776e-07	10.5671
ARHGAP18	-1.26938	0.313714	-7.99617	5.63923e-09	2.37087e-07	10.5552
IGFALS	-1.13409	0.375096	-7.99419	5.66856e-09	2.37789e-07	10.5501
UBE2D1	0.946875	-0.143215	7.99201	5.701e-09	2.38341e-07	10.5444
COL4A1	1.55792	0.0466398	7.99161	5.70702e-09	2.38341e-07	10.5434
HHAT	-0.642619	0.0878059	-7.99036	5.72573e-09	2.38593e-07	10.5401
GOT1	-1.64318	0.344303	-7.98764	5.76669e-09	2.3977e-07	10.5331
SLC9A1	-0.636853	0.0140951	-7.98491	5.808e-09	2.40955e-07	10.526
PTPN3	-1.03276	-0.037648	-7.98232	5.84758e-09	2.42064e-07	10.5193
COA3	-0.769875	0.160067	-7.98101	5.86759e-09	2.4236e-07	10.5159
SLC26A7	-1.85321	0.621276	-7.97762	5.91997e-09	2.43988e-07	10.5071
FCER1G	1.89707	-0.405786	7.97467	5.96591e-09	2.45345e-07	10.4994
STAT5A	1.25207	-0.0999673	7.97333	5.98701e-09	2.45676e-07	10.4959
UBE2I	0.510894	-0.0197057	7.97011	6.03766e-09	2.47216e-07	10.4876
URB1	0.519238	-0.0331984	7.96709	6.08567e-09	2.48641e-07	10.4798
ENHO	-0.823085	0.195409	-7.96098	6.18392e-09	2.52108e-07	10.4639
PRPF3	0.801505	-0.0479416	7.95917	6.21345e-09	2.52765e-07	10.4592
ACKR4	-1.96735	0.173662	-7.95385	6.30073e-09	2.55268e-07	10.4454
KIAA1958	-1.58511	0.385582	-7.95377	6.30209e-09	2.55268e-07	10.4452
CSGALNACT2	1.0991	-0.000119097	7.95135	6.34225e-09	2.55927e-07	10.4389
RAD21	0.577206	-0.0131112	7.95115	6.34553e-09	2.55927e-07	10.4384
CDK18	-0.774748	0.205136	-7.94953	6.37262e-09	2.56471e-07	10.4341
PEA15	1.33956	-0.0831995	7.94423	6.46183e-09	2.59506e-07	10.4204
ARPC1B	1.55817	-0.374326	7.93614	6.60061e-09	2.64516e-07	10.3993
ASAH2B	-1.40685	0.217682	-7.93477	6.62439e-09	2.64905e-07	10.3958
SLC18A1	-0.66097	0.0768238	-7.92502	6.7962e-09	2.712e-07	10.3704
CNTN3	-1.60047	0.346251	-7.92304	6.8316e-09	2.71689e-07	10.3653
IQGAP2	-1.24868	-0.178957	-7.92272	6.83731e-09	2.71689e-07	10.3645
GNMT	-1.98153	0.728377	-7.9117	7.03829e-09	2.78811e-07	10.3358
PHTF2	0.848886	0.0650216	7.91127	7.04614e-09	2.78811e-07	10.3347
BCL2L14	-1.25514	0.0766486	-7.90826	7.10229e-09	2.80444e-07	10.3268
ARHGAP42	-0.990588	0.155686	-7.90655	7.13412e-09	2.81111e-07	10.3224
KCNJ16	-3.39619	0.813794	-7.90399	7.18237e-09	2.82422e-07	10.3157
TRIM2	-1.37321	-0.153531	-7.8981	7.29461e-09	2.85699e-07	10.3004
NOP58	0.906693	0.0120156	7.89653	7.32463e-09	2.85699e-07	10.2963
GLA	0.734111	0.0643931	7.89571	7.34047e-09	2.85699e-07	10.2942
TCEB3	-0.953237	0.154765	-7.89549	7.34484e-09	2.85699e-07	10.2936
GRIA4	-2.13124	0.843275	-7.8954	7.34652e-09	2.85699e-07	10.2933
KIAA0930	0.495481	-0.0419606	7.89487	7.35672e-09	2.85699e-07	10.292
MMEL1	-1.13504	0.301898	-7.89334	7.38654e-09	2.86266e-07	10.288
RAN	0.632306	-0.0671185	7.89128	7.4265e-09	2.87224e-07	10.2826
NRDC	0.411302	-0.026288	7.88501	7.55007e-09	2.91405e-07	10.2663
MS4A8	-1.18326	0.241128	-7.87839	7.68284e-09	2.95923e-07	10.249
PSMD7	1.3415	-0.349663	7.87534	7.74476e-09	2.97593e-07	10.2411
SULT1C3	-0.813679	0.131975	-7.87471	7.7578e-09	2.97593e-07	10.2394
RILPL2	0.789676	-0.0556464	7.86503	7.95809e-09	3.04656e-07	10.2142
IL4R	0.744377	-0.0125916	7.86381	7.98375e-09	3.05018e-07	10.211
MSH6	0.751244	0.0278001	7.86177	8.02677e-09	3.06041e-07	10.2057
KIAA0319L	-0.548073	-0.0162526	-7.85966	8.07151e-09	3.07034e-07	10.2002
SLC2A12	-3.12199	0.932079	-7.859	8.08543e-09	3.07034e-07	10.1985
SIMC1	-0.888019	0.0565504	-7.85588	8.15219e-09	3.08464e-07	10.1903
CDC14B	-0.794343	-0.0495727	-7.85571	8.15584e-09	3.08464e-07	10.1899
KHDRBS1	0.586991	-0.0717693	7.85322	8.20968e-09	3.09878e-07	10.1834
ICA1	-0.923079	-0.0680269	-7.84972	8.28566e-09	3.11807e-07	10.1742
LYPD6B	-2.85544	-0.148715	-7.84935	8.29389e-09	3.11807e-07	10.1733
CXADR	-1.56854	-0.254787	-7.84794	8.32459e-09	3.11847e-07	10.1696
RSU1	0.675361	0.0226785	7.84779	8.32807e-09	3.11847e-07	10.1692
THY1	2.75245	-0.142815	7.84526	8.38375e-09	3.13309e-07	10.1626
SH3GL2	-1.86383	0.564707	-7.84321	8.42922e-09	3.14309e-07	10.1572
GLOD4	-1.25909	0.171216	-7.84241	8.44697e-09	3.14309e-07	10.1551
EPB41L4A	-0.715187	-0.0135218	-7.8418	8.46055e-09	3.14309e-07	10.1536
CNN2	0.903782	0.0464814	7.84097	8.47908e-09	3.14377e-07	10.1514
PSCA	-3.48865	0.148998	-7.83743	8.5587e-09	3.16706e-07	10.1421
DHCR24	-1.38137	0.107413	-7.83167	8.68971e-09	3.20923e-07	10.1271
AXDND1	-1.16448	0.196456	-7.82778	8.77941e-09	3.23601e-07	10.1169
VN1R10P	-0.866757	0.245551	-7.82615	8.81722e-09	3.2436e-07	10.1127
STYK1	-1.46684	0.157975	-7.82299	8.89109e-09	3.2644e-07	10.1044
PSMA7	0.72094	0.0967435	7.81885	8.98883e-09	3.29387e-07	10.0936
ATP11B	-0.933744	0.0143602	-7.81463	9.08953e-09	3.3243e-07	10.0825
PFKFB2	-0.776449	0.0353192	-7.81377	9.11028e-09	3.32543e-07	10.0803
MTRF1	-0.643456	0.0201795	-7.80832	9.24228e-09	3.36709e-07	10.066
DAP3	0.623257	-0.0513544	7.8066	9.28439e-09	3.3759e-07	10.0615
RPS21	0.660001	-0.0525754	7.80107	9.42107e-09	3.419e-07	10.0471
DOPEY2	-1.28293	0.0608072	-7.79862	9.48214e-09	3.43454e-07	10.0407
DNAJB6	0.774648	0.0455303	7.79773	9.5045e-09	3.43603e-07	10.0383
BSPRY	-1.64571	0.0356815	-7.79558	9.55863e-09	3.44898e-07	10.0327
NUP107	0.704224	0.0974452	7.79259	9.63445e-09	3.46969e-07	10.0249
PVRL3	-1.31138	-0.152268	-7.79165	9.65846e-09	3.4717e-07	10.0224
FGD4	-1.43476	0.239732	-7.78648	9.79151e-09	3.51282e-07	10.0089
IKBIP	0.990029	0.0379602	7.78333	9.87326e-09	3.53541e-07	10.0007
SCIN	-2.04933	0.219819	-7.78248	9.89547e-09	3.53662e-07	9.99843
AP2S1	0.843074	0.0117327	7.78177	9.91417e-09	3.53662e-07	9.99656
XYLT2	-1.54615	0.567138	-7.77955	9.97248e-09	3.54987e-07	9.99075
CTSB	1.31156	-0.0786802	7.77893	9.98903e-09	3.54987e-07	9.98911
PCBD2	-0.886696	0.127008	-7.7782	1.00083e-08	3.55001e-07	9.9872
SEC16B	-0.820902	0.0124816	-7.77502	1.00929e-08	3.57329e-07	9.97887
CRACR2B	-0.530793	-0.05747	-7.7669	1.03119e-08	3.64398e-07	9.95761
APLP1	-2.34154	0.890631	-7.75375	1.06773e-08	3.76507e-07	9.92312
MARVELD2	-1.35796	0.167219	-7.75314	1.06945e-08	3.76507e-07	9.92153
HOMEZ	-0.492133	0.0289033	-7.74598	1.08992e-08	3.82998e-07	9.90276
GPNMB	2.57545	-0.542733	7.74307	1.09836e-08	3.85244e-07	9.89512
BCKDHB	-1.35666	0.328273	-7.7395	1.10879e-08	3.88181e-07	9.88576
HCFC1R1	0.659822	0.0536377	7.73762	1.11435e-08	3.89401e-07	9.88081
UGT2B15	-3.21344	0.441992	-7.73161	1.13224e-08	3.94922e-07	9.86503
MYO9B	0.588227	0.0544219	7.72677	1.14687e-08	3.99284e-07	9.85232
MYZAP	-1.99064	-0.10958	-7.72411	1.15497e-08	4.01259e-07	9.84536
ALCAM	-1.38029	0.228177	-7.72352	1.1568e-08	4.01259e-07	9.84379
RAB3D	-1.09835	0.256286	-7.71968	1.16864e-08	4.0462e-07	9.8337
TRPV6	-0.640723	0.0180903	-7.71689	1.17731e-08	4.06876e-07	9.82638
DHX38	0.379625	0.0263188	7.7124	1.19143e-08	4.10361e-07	9.81458
MRPS36	-1.02563	0.12285	-7.71229	1.19176e-08	4.10361e-07	9.81431
EPB41L3	1.32511	-0.124019	7.70383	1.21882e-08	4.18914e-07	9.79207
NR0B2	-1.85085	-0.0529122	-7.70309	1.22122e-08	4.18974e-07	9.79012
ATP1B3	1.75192	-0.334433	7.70147	1.2265e-08	4.20019e-07	9.78585
ATP8A1	-0.819307	0.0841859	-7.69812	1.23744e-08	4.22996e-07	9.77706
EFCAB14	-0.953637	0.129789	-7.69675	1.24196e-08	4.23773e-07	9.77345
CCDC186	-0.929031	0.10158	-7.69495	1.24791e-08	4.25035e-07	9.76871
DDX50	0.600693	0.08018	7.68707	1.27431e-08	4.33241e-07	9.74798
AP2M1	0.689221	-0.0402468	7.67259	1.32428e-08	4.49419e-07	9.70989
GSR	-0.757967	-0.132279	-7.66924	1.33612e-08	4.51956e-07	9.70108
ISPD	-1.27993	-0.0915272	-7.66912	1.33655e-08	4.51956e-07	9.70076
GCNT4	-0.96747	0.281884	-7.66729	1.34305e-08	4.53327e-07	9.69595
MST1R	-0.624911	0.0136645	-7.66621	1.34693e-08	4.53327e-07	9.6931
HADH	-1.21458	-0.0631839	-7.66596	1.34783e-08	4.53327e-07	9.69244
FAM47E	-0.634004	-0.0494578	-7.66106	1.36551e-08	4.58454e-07	9.67953
MAK16	0.545735	-0.0315857	7.65964	1.37068e-08	4.59372e-07	9.67579
FAM109A	-0.589355	-0.0463818	-7.65882	1.37364e-08	4.59548e-07	9.67365
SPTSSB	-1.85333	-0.224617	-7.65677	1.38116e-08	4.60756e-07	9.66825
FAM150B	-3.55451	1.05315	-7.6565	1.38215e-08	4.60756e-07	9.66754
IGFBP2	-2.07583	0.2888	-7.65109	1.4022e-08	4.66616e-07	9.65327
PGS1	0.634558	-0.0829046	7.64543	1.42349e-08	4.72864e-07	9.63835
ELOVL6	-1.98235	0.533953	-7.63932	1.44682e-08	4.7977e-07	9.62225
HSP90AB1	0.541728	0.0733897	7.63715	1.45519e-08	4.81697e-07	9.61654
CHPT1	-1.00852	-0.072384	-7.633	1.47135e-08	4.8619e-07	9.6056
NIPAL1	-1.37501	0.104573	-7.62893	1.4874e-08	4.90632e-07	9.59486
SNRPB2	0.676274	0.0414535	7.62635	1.49767e-08	4.93158e-07	9.58804
NOC3L	0.849902	-0.025584	7.62303	1.51098e-08	4.96672e-07	9.57928
NAT8	-0.674508	0.045757	-7.61944	1.52549e-08	5.00568e-07	9.56982
MAFB	1.32071	-0.159773	7.61535	1.54219e-08	5.04816e-07	9.55903
PPT1	0.787181	-0.0851858	7.61496	1.5438e-08	5.04816e-07	9.558
CMTM3	1.45003	-0.0892035	7.61251	1.55391e-08	5.07242e-07	9.55154
ZNF735	-0.842794	0.116151	-7.61047	1.56241e-08	5.09134e-07	9.54613
RAP1GAP	-2.22787	0.398288	-7.60408	1.58921e-08	5.16974e-07	9.52929
HPN	-1.55831	0.291195	-7.59881	1.6117e-08	5.23387e-07	9.51537
ASB11	-2.20598	0.850231	-7.59619	1.62303e-08	5.25464e-07	9.50844
PSMB1	0.53306	-0.0143	7.59604	1.62368e-08	5.25464e-07	9.50804
ACOT11	-0.644483	0.0646034	-7.59451	1.63031e-08	5.26704e-07	9.50401
TMEM43	0.906625	-0.027156	7.5853	1.67089e-08	5.38889e-07	9.47966
REG1B	-0.448193	0.076768	-7.58457	1.67412e-08	5.39008e-07	9.47775
SARNP	0.365521	-0.0102291	7.58068	1.69162e-08	5.43111e-07	9.46744
GNL2	0.596933	-0.0395732	7.57994	1.69496e-08	5.43111e-07	9.46549
B4GALT2	0.610587	-0.0182015	7.57981	1.69551e-08	5.43111e-07	9.46517
ERMAP	-0.537847	0.0994987	-7.57213	1.73065e-08	5.53425e-07	9.44486
SLC7A6	0.742147	-0.0596897	7.5691	1.74469e-08	5.56451e-07	9.43685
NECAP1	-0.586556	0.00305914	-7.56882	1.74602e-08	5.56451e-07	9.4361
KCTD10	0.760892	0.0735005	7.56045	1.7855e-08	5.67511e-07	9.41395
GLRX3	0.839079	-0.108549	7.56019	1.78675e-08	5.67511e-07	9.41326
NT5DC1	-0.840543	-0.000899028	-7.55955	1.7898e-08	5.67523e-07	9.41157
TXN2	-0.398882	0.070592	-7.55592	1.80721e-08	5.72082e-07	9.40198
RANBP1	0.65298	0.0145607	7.55439	1.81464e-08	5.73469e-07	9.39792
PARP1	0.651542	0.0552331	7.55217	1.82543e-08	5.74986e-07	9.39205
C11orf95	1.36324	-0.0890659	7.55144	1.82898e-08	5.74986e-07	9.39013
BANF1	0.590335	-0.0050872	7.55115	1.83043e-08	5.74986e-07	9.38934
SIN3B	0.381168	-0.0403646	7.55073	1.83246e-08	5.74986e-07	9.38824
C9orf173	-0.473099	0.0721053	-7.55027	1.8347e-08	5.74986e-07	9.38703
CELF1	0.495948	-0.0291979	7.54716	1.85004e-08	5.78829e-07	9.37879
CAPN2	-0.87211	-0.0649634	-7.54547	1.85839e-08	5.80477e-07	9.37433
INSIG2	-0.84113	0.0731858	-7.54112	1.88017e-08	5.86308e-07	9.36279
RPL35	0.690916	-0.0591067	7.53794	1.89621e-08	5.90334e-07	9.35437
SLC26A5	-0.535195	0.139757	-7.53681	1.90194e-08	5.91139e-07	9.35139
FADS3	0.89648	0.0969094	7.52736	1.95066e-08	6.05282e-07	9.32634
RASEF	-1.43701	-0.105345	-7.52399	1.96832e-08	6.0976e-07	9.31741
GOLGA2P10	-1.34266	0.0870476	-7.52145	1.98173e-08	6.12906e-07	9.31069
SNX14	-0.473388	0.0877178	-7.51908	1.99432e-08	6.15788e-07	9.30441
PRPF31	0.582565	0.00446632	7.51735	2.00361e-08	6.17644e-07	9.29981
RAI14	1.14737	0.175242	7.51546	2.01376e-08	6.19757e-07	9.29481
PLPP5	-0.927024	-0.0395707	-7.50848	2.05175e-08	6.3042e-07	9.2763
ADPRH	0.51913	0.0423545	7.5073	2.05825e-08	6.31385e-07	9.27317
SMIM14	-1.09959	-0.140228	-7.50567	2.06723e-08	6.33111e-07	9.26885
HOXC6	1.50889	0.378979	7.50393	2.07686e-08	6.35027e-07	9.26425
RFTN1	1.5658	-0.205206	7.49851	2.10725e-08	6.42034e-07	9.24987
FGFR1OP2	0.537784	-0.0783577	7.49832	2.10832e-08	6.42034e-07	9.24936
KRTAP12-4	-0.672359	0.125895	-7.49802	2.11e-08	6.42034e-07	9.24857
ESF1	0.884823	0.0650929	7.48453	2.1877e-08	6.64603e-07	9.21276
NIPAL2	-0.963717	0.0482348	-7.4833	2.19492e-08	6.65723e-07	9.20949
DUSP10	1.26723	-0.0246246	7.48208	2.20208e-08	6.6682e-07	9.20627
CDYL	0.515252	-0.0824121	7.47909	2.21981e-08	6.71111e-07	9.19833
PIP4K2C	-0.989017	0.0331876	-7.47275	2.25786e-08	6.81519e-07	9.1815
NOLC1	0.806785	0.11144	7.44712	2.41861e-08	7.28872e-07	9.11338
LBR	1.14336	-0.216088	7.43903	2.47176e-08	7.437e-07	9.09185
HINT2	-0.738929	0.114976	-7.43313	2.51121e-08	7.54363e-07	9.07617
MRGPRE	-0.718711	0.159333	-7.43223	2.51728e-08	7.54984e-07	9.07378
C8orf49	-0.871061	0.196586	-7.42976	2.53407e-08	7.58811e-07	9.0672
PTCRA	-0.631563	0.151574	-7.42357	2.57658e-08	7.70316e-07	9.05072
KLHDC2	-0.62602	-0.0682091	-7.4205	2.59793e-08	7.75467e-07	9.04255
SZRD1	0.468283	-0.0760116	7.4193	2.60633e-08	7.76745e-07	9.03935
B3GAT1	-1.23378	0.429678	-7.41289	2.65159e-08	7.88983e-07	9.0223
FLOT1	0.446002	0.0415201	7.41097	2.66532e-08	7.9182e-07	9.01718
FUT8	-1.02266	-0.00689905	-7.40898	2.67967e-08	7.94515e-07	9.01187
SLC44A2	-0.692391	0.00439074	-7.40854	2.68283e-08	7.94515e-07	9.0107
SRM	0.779275	0.0376835	7.40091	2.73845e-08	8.09714e-07	8.99038
NOP56	1.02657	0.210915	7.39979	2.74673e-08	8.09733e-07	8.98739
ACAD8	-0.468388	0.00548155	-7.39973	2.74712e-08	8.09733e-07	8.98725
PSAPL1	-1.86524	0.466949	-7.39844	2.75669e-08	8.11284e-07	8.98381
ISY1	0.438083	-0.0433473	7.3957	2.77712e-08	8.15773e-07	8.97649
ITFG1	-0.531556	0.0120279	-7.39523	2.7806e-08	8.15773e-07	8.97525
ACER2	-1.87505	0.606677	-7.39059	2.81553e-08	8.24736e-07	8.96289
UQCRQ	-0.848809	0.154981	-7.38631	2.84815e-08	8.32995e-07	8.95148
ADAMTS13	-0.836414	0.0792594	-7.38485	2.8594e-08	8.34991e-07	8.94757
DPF2	0.330937	-0.00879977	7.3833	2.87135e-08	8.37181e-07	8.94344
EHBP1L1	1.37855	-0.168897	7.37747	2.91674e-08	8.491e-07	8.92791
NELFE	0.428437	-0.0243388	7.3767	2.9228e-08	8.49551e-07	8.92586
MAP7D2	-1.60522	0.390195	-7.37312	2.9511e-08	8.56455e-07	8.91631
FAM102A	-0.886452	-0.00421075	-7.37249	2.9561e-08	8.56587e-07	8.91463
MAGIX	-0.638762	-0.0048253	-7.37022	2.97427e-08	8.60528e-07	8.90857
APMAP	0.647565	0.0770777	7.36922	2.98233e-08	8.61537e-07	8.90589
NDOR1	-0.82819	0.0486584	-7.36807	2.99155e-08	8.62876e-07	8.90283
GALNT7	-1.50943	-0.131122	-7.36586	3.00937e-08	8.66689e-07	8.89695
TMBIM6	-0.79893	0.00435962	-7.36401	3.02442e-08	8.69694e-07	8.89201
MYO5C	-1.0102	-0.0814056	-7.36179	3.04258e-08	8.73581e-07	8.88608
BICD2	0.703632	0.025379	7.36093	3.04966e-08	8.74284e-07	8.88377
FDX1	-0.701733	0.0866694	-7.3577	3.07628e-08	8.80193e-07	8.87517
MOGAT2	-0.466731	0.0689767	-7.3573	3.07962e-08	8.80193e-07	8.87409
STK32B	-0.580338	0.100475	-7.35453	3.1027e-08	8.85445e-07	8.8667
ASCC2	-0.509697	0.10432	-7.35336	3.1125e-08	8.85944e-07	8.86357
PDCL3	0.467955	0.0147329	7.3532	3.11386e-08	8.85944e-07	8.86314
PNPLA4	-0.976832	0.106641	-7.35205	3.12353e-08	8.87357e-07	8.86007
NUP62	0.760764	-0.0297357	7.35046	3.13695e-08	8.89825e-07	8.85583
ELOVL5	1.69086	-0.0752467	7.34481	3.18512e-08	9.02132e-07	8.84073
SLC12A2	-1.42072	-0.209164	-7.34409	3.19127e-08	9.02517e-07	8.83882
CBL	0.412763	-0.0205514	7.3424	3.20589e-08	9.05293e-07	8.83429
DDX24	0.520519	-0.0144606	7.34125	3.21577e-08	9.06722e-07	8.83125
SACS	1.26192	0.090126	7.33903	3.23512e-08	9.10816e-07	8.82531
AADAC	-2.95215	-0.749996	-7.33246	3.29299e-08	9.25723e-07	8.80775
ZNF91	-0.638152	0.0351713	-7.32797	3.33309e-08	9.35601e-07	8.79576
IFITM2	1.07179	-0.0388255	7.32521	3.35804e-08	9.38452e-07	8.78837
XK	-1.41156	-0.157563	-7.32519	3.35818e-08	9.38452e-07	8.78833
FAM177B	-2.47888	-0.201362	-7.32465	3.36309e-08	9.38452e-07	8.78689
SPATA6	-0.979775	0.0417901	-7.32464	3.36318e-08	9.38452e-07	8.78686
PFN1	1.28984	-0.322598	7.32242	3.38343e-08	9.42706e-07	8.78091
SLC22A23	-0.953166	-0.00802025	-7.32053	3.40068e-08	9.46114e-07	8.77588
CYP2C8	-2.13287	0.715518	-7.31989	3.40662e-08	9.46367e-07	8.77415
NSUN7	-1.22059	0.0760426	-7.31562	3.44612e-08	9.55931e-07	8.76273
GALE	-1.49953	-0.108868	-7.31455	3.45603e-08	9.5727e-07	8.75989
RPS11	0.690311	-0.142094	7.31379	3.46317e-08	9.57838e-07	8.75784
BHMT	-1.13189	0.332121	-7.3123	3.47711e-08	9.60285e-07	8.75386
SRRT	0.560522	-0.0549088	7.30683	3.52883e-08	9.7314e-07	8.73924
FARP2	-0.379142	0.0557993	-7.30429	3.55315e-08	9.78414e-07	8.73244
SLC1A2	-1.73456	0.600463	-7.30208	3.57446e-08	9.82847e-07	8.72652
CAPN8	-2.42983	-0.407293	-7.30108	3.58414e-08	9.84071e-07	8.72384
CCT4	0.565611	-0.0212746	7.29998	3.59477e-08	9.85552e-07	8.72091
CRADD	-0.403754	-0.00492402	-7.29519	3.64163e-08	9.96949e-07	8.70808
CLEC4A	1.21239	0.0564266	7.28259	3.76774e-08	1.02867e-06	8.67436
DCAF11	-0.426687	-0.0361291	-7.28252	3.76843e-08	1.02867e-06	8.67418
SERPINE2	1.70818	-0.18552	7.27558	3.83987e-08	1.04666e-06	8.65558
PRMT1	0.35767	-0.0338581	7.27457	3.85036e-08	1.048e-06	8.65288
ADCK3	-1.15708	0.274945	-7.27354	3.86108e-08	1.0483e-06	8.65013
LRRC27	-0.317649	-0.000906072	-7.27339	3.8626e-08	1.0483e-06	8.64974
SCNN1B	-2.31143	0.703123	-7.27268	3.87006e-08	1.04882e-06	8.64783
NUP188	0.626562	0.0141573	7.26864	3.91258e-08	1.05881e-06	8.637
RARRES1	3.32859	-0.544061	7.2673	3.92676e-08	1.06113e-06	8.63342
CLUL1	-1.14499	0.369281	-7.26402	3.96186e-08	1.06908e-06	8.62461
CRB3	-0.848564	-0.0318651	-7.2634	3.96844e-08	1.06932e-06	8.62297
TSPAN1	-2.15259	0.0060404	-7.26117	3.99248e-08	1.07426e-06	8.61699
PSMD2	0.789568	-0.0231819	7.25991	4.00609e-08	1.07564e-06	8.61361
NME7	1.27474	-0.164727	7.25964	4.00903e-08	1.07564e-06	8.61289
SIK2	-1.24392	0.278755	-7.25458	4.06436e-08	1.08894e-06	8.59931
SAE1	0.760746	0.0554671	7.24739	4.14425e-08	1.10876e-06	8.58003
SKI	0.802188	-0.136484	7.24535	4.16715e-08	1.11248e-06	8.57458
ISG20L2	0.532541	0.0535001	7.2451	4.16996e-08	1.11248e-06	8.57391
NAALADL2	-0.72072	0.0468751	-7.24294	4.1944e-08	1.11742e-06	8.56812
C4orf33	-0.991625	-0.0163848	-7.23999	4.2281e-08	1.12481e-06	8.5602
RUVBL1	0.989567	0.0771284	7.23738	4.25803e-08	1.13117e-06	8.55321
SF3B2	0.555186	0.036191	7.23574	4.27701e-08	1.13396e-06	8.54881
PLIN5	-1.58457	0.443196	-7.23518	4.28347e-08	1.13396e-06	8.54731
PRR15L	-1.64793	-0.212004	-7.23491	4.2866e-08	1.13396e-06	8.54659
UPRT	-1.07188	0.192975	-7.23395	4.29783e-08	1.13534e-06	8.544
TIAL1	0.416011	0.0152864	7.23187	4.32213e-08	1.14016e-06	8.53841
TPD52	-0.827147	0.0686101	-7.23113	4.33079e-08	1.14085e-06	8.53643
NCBP2	0.570545	-0.0472283	7.22916	4.35394e-08	1.14294e-06	8.53115
GLIPR1	1.2752	-0.0375017	7.22907	4.35502e-08	1.14294e-06	8.53091
BCL6	1.46437	-0.223173	7.22891	4.35696e-08	1.14294e-06	8.53046
C1orf162	1.89709	-0.282018	7.22672	4.38282e-08	1.14813e-06	8.5246
NQO1	-1.68031	-0.0965638	-7.22425	4.41233e-08	1.15425e-06	8.51796
TMEM9B	-0.71685	-0.0148858	-7.21584	4.51398e-08	1.17921e-06	8.4954
ARL2	0.458543	0.00687515	7.2146	4.52927e-08	1.18156e-06	8.49205
ODF2L	0.665801	0.00382368	7.21253	4.55466e-08	1.18509e-06	8.48652
RHOQ	0.960318	0.116679	7.21247	4.55539e-08	1.18509e-06	8.48636
HIGD1A	-1.09908	-0.0714664	-7.20947	4.59266e-08	1.19314e-06	8.47829
DKC1	0.991474	0.110988	7.20514	4.64691e-08	1.20557e-06	8.46666
PPCS	-0.698292	0.0140719	-7.20445	4.65557e-08	1.20616e-06	8.46481
FAM220A	0.580257	-0.0331819	7.20339	4.66894e-08	1.2071e-06	8.46197
TSR1	0.616093	0.102679	7.20315	4.67203e-08	1.2071e-06	8.46132
C6orf1	0.579977	-0.0436598	7.20093	4.70021e-08	1.21016e-06	8.45536
FKBP1B	-1.16528	0.0401242	-7.20088	4.70089e-08	1.21016e-06	8.45522
SYTL1	-1.22829	-0.111957	-7.20071	4.70313e-08	1.21016e-06	8.45475
BCL2A1	1.00666	0.0340009	7.19757	4.74337e-08	1.21845e-06	8.44631
KLK11	-3.0419	0.459275	-7.19718	4.74829e-08	1.21845e-06	8.44528
SPATA18	-0.713461	0.0246388	-7.19584	4.76557e-08	1.22122e-06	8.44169
PLOD1	0.981306	-0.042292	7.19137	4.82377e-08	1.23196e-06	8.42966
DOCK11	1.47114	-0.0470728	7.1913	4.82467e-08	1.23196e-06	8.42948
NUCKS1	0.457402	0.000595507	7.19112	4.8271e-08	1.23196e-06	8.42898
ATG4A	-0.771077	0.0814001	-7.18987	4.8435e-08	1.23447e-06	8.42562
MED22	0.518635	-0.0171667	7.18799	4.86828e-08	1.23911e-06	8.42057
RBM8A	0.419922	0.026558	7.18345	4.92856e-08	1.25276e-06	8.40838
HSD17B14	0.812885	0.0314161	7.18287	4.93633e-08	1.25304e-06	8.40682
GIF	-5.24746	1.09603	-7.18022	4.97195e-08	1.26038e-06	8.3997
SNRPD2	0.609737	0.0867483	7.17909	4.98726e-08	1.26257e-06	8.39665
NAPEPLD	-1.23423	0.119317	-7.17789	5.00352e-08	1.26498e-06	8.39343
GUCY1B3	1.7458	-0.0968302	7.17687	5.01739e-08	1.26679e-06	8.39069
CCPG1	-0.639896	0.0961863	-7.17474	5.04654e-08	1.27244e-06	8.38495
SNRPF	0.73334	-0.0735214	7.17393	5.05768e-08	1.27355e-06	8.38277
UPF3B	0.84589	-0.0934588	7.17235	5.07933e-08	1.27729e-06	8.37854
P4HTM	-0.64904	0.049207	-7.1672	5.15098e-08	1.29301e-06	8.36467
TRPS1	1.24958	0.197214	7.16687	5.15557e-08	1.29301e-06	8.36379
EML3	0.67637	0.0277744	7.15798	5.28154e-08	1.32284e-06	8.33988
AMPD1	-1.64792	0.266126	-7.15143	5.37643e-08	1.34318e-06	8.32224
VEZT	0.701587	-0.101165	7.15139	5.37701e-08	1.34318e-06	8.32214
SOWAHB	-1.03766	0.0850869	-7.14906	5.4112e-08	1.34993e-06	8.31586
PLA2G1B	-1.64338	0.539002	-7.14715	5.4394e-08	1.35517e-06	8.31071
HSP90AA4P	0.701656	-0.00332813	7.14581	5.45919e-08	1.35831e-06	8.30712
CNGA1	-0.561238	0.131864	-7.1444	5.48012e-08	1.36064e-06	8.30333
PI4K2B	-0.977153	-0.0850061	-7.14421	5.48301e-08	1.36064e-06	8.3028
RTFDC1	0.48079	0.0452558	7.14271	5.50549e-08	1.36442e-06	8.29875
SYNJ2BP	-1.14919	0.0714602	-7.13894	5.56221e-08	1.37493e-06	8.2886
MTHFD1L	1.27454	0.136073	7.13849	5.56898e-08	1.37493e-06	8.2874
MED1	0.55728	-0.00851314	7.13844	5.56978e-08	1.37493e-06	8.28725
DHX36	0.439804	-0.012988	7.13754	5.58332e-08	1.37646e-06	8.28485
DBT	-1.5495	0.454378	-7.13642	5.60037e-08	1.37886e-06	8.28183
PEX11G	-0.479757	-0.0445407	-7.1347	5.62673e-08	1.38354e-06	8.27718
TBC1D8	-0.912984	0.189862	-7.13402	5.63712e-08	1.38429e-06	8.27535
YIPF1	-0.467334	0.020701	-7.13224	5.66449e-08	1.38781e-06	8.27056
DUSP19	-1.71935	0.553319	-7.13213	5.6662e-08	1.38781e-06	8.27026
CDC42BPG	-0.666717	0.120119	-7.12895	5.71532e-08	1.39803e-06	8.26171
ALYREF	0.993352	-0.00789472	7.12528	5.77266e-08	1.41022e-06	8.25182
FANK1	-0.541832	0.0557909	-7.11607	5.91919e-08	1.44239e-06	8.227
GALNT3	-1.24644	-0.129486	-7.11604	5.91967e-08	1.44239e-06	8.22692
CDHR2	-1.48324	0.173884	-7.11299	5.96901e-08	1.45188e-06	8.2187
LRRC66	-1.91835	0.612206	-7.11269	5.97403e-08	1.45188e-06	8.21787
SKAP2	1.20609	-0.250652	7.10886	6.0366e-08	1.46359e-06	8.20755
UPP1	0.793435	0.0172252	7.10879	6.03776e-08	1.46359e-06	8.20736
HNRNPU	0.346515	-0.0257974	7.10638	6.07741e-08	1.46836e-06	8.20088
MFSD6	-0.827256	-0.0465382	-7.10634	6.07814e-08	1.46836e-06	8.20076
NID2	1.33885	0.16768	7.10618	6.0808e-08	1.46836e-06	8.20032
SRSF2	0.850356	-0.182393	7.10436	6.11093e-08	1.47167e-06	8.19543
C1orf35	0.422459	-0.067345	7.10434	6.11134e-08	1.47167e-06	8.19536
ABCD3	-0.770349	-0.0220576	-7.10394	6.11798e-08	1.47167e-06	8.19429
GPX4	0.771534	0.0554898	7.10129	6.16237e-08	1.48046e-06	8.18713
TMEM133	-0.797239	0.0518522	-7.10081	6.17043e-08	1.48051e-06	8.18583
AK3	-1.00007	0.136483	-7.10034	6.17833e-08	1.48052e-06	8.18457
FXYD5	0.760001	0.0416252	7.09963	6.19018e-08	1.48148e-06	8.18267
FCGBP	-3.22033	-0.0900303	-7.098	6.21769e-08	1.48617e-06	8.17828
FTL	0.586932	0.00633517	7.09655	6.24241e-08	1.49019e-06	8.17435
DUOX2	-3.17617	0.36229	-7.09517	6.26582e-08	1.49388e-06	8.17064
CEP83	0.609647	-0.0422174	7.09259	6.31008e-08	1.50253e-06	8.16367
USP14	0.431496	0.015456	7.09017	6.35188e-08	1.51058e-06	8.15713
SF3B3	0.462268	0.0166143	7.08586	6.42693e-08	1.52647e-06	8.1455
CTH	-1.55483	0.0826984	-7.0854	6.43493e-08	1.52647e-06	8.14427
RNH1	0.414011	-0.0814061	7.08417	6.45658e-08	1.52968e-06	8.14094
NBEAL1	-0.529167	0.00586489	-7.07999	6.53055e-08	1.54526e-06	8.12966
CAPZB	0.466958	-0.0561594	7.07843	6.55829e-08	1.54988e-06	8.12546
NFE2L2	-0.864128	0.161627	-7.0779	6.56785e-08	1.55019e-06	8.12402
SMIM20	-0.707467	0.109431	-7.07473	6.62481e-08	1.56168e-06	8.11547
GSTZ1	-0.768637	-0.0359634	-7.0676	6.75494e-08	1.59037e-06	8.09621
REG1A	-2.90442	-0.346626	-7.06696	6.7667e-08	1.59115e-06	8.09448
C8orf33	0.710116	-0.0503557	7.06398	6.82195e-08	1.60214e-06	8.08643
LILRB2	1.20863	-0.185273	7.063	6.84021e-08	1.60443e-06	8.08378
YBX3	1.01787	0.027936	7.0571	6.95107e-08	1.6284e-06	8.06786
RBM12	0.463951	-0.0381443	7.05374	7.01525e-08	1.64139e-06	8.05876
TSPAN12	-1.37214	-0.0223266	-7.05301	7.02917e-08	1.64261e-06	8.0568
NUP153	0.635073	0.0674192	7.05247	7.0395e-08	1.64299e-06	8.05534
SPEN	0.799499	-0.106935	7.05105	7.06692e-08	1.64734e-06	8.0515
GPT2	-1.9295	0.0881451	-7.04607	7.16347e-08	1.66779e-06	8.03806
CD9	1.29952	-0.209127	7.04019	7.27938e-08	1.69268e-06	8.02216
TMC4	-1.34936	-0.258489	-7.03509	7.38161e-08	1.71423e-06	8.00835
HS6ST1	0.358611	0.00645681	7.03466	7.39026e-08	1.71423e-06	8.00719
MYH9	0.744576	-0.0752602	7.03269	7.43004e-08	1.72134e-06	8.00188
PAK2	0.452717	-0.00906425	7.02983	7.48832e-08	1.73271e-06	7.99414
HSPH1	1.24751	0.0119881	7.0228	7.63345e-08	1.76412e-06	7.97513
ANGPT2	0.631977	-0.0112103	7.02209	7.64825e-08	1.76538e-06	7.97321
HMOX2	-0.883236	0.112671	-7.01625	7.77126e-08	1.7895e-06	7.95741
ANKLE2	0.627657	-0.0652411	7.01604	7.77576e-08	1.7895e-06	7.95684
DLEU2	0.642841	0.0304934	7.01578	7.78126e-08	1.7895e-06	7.95614
HEPACAM2	-2.44804	0.316175	-7.01349	7.8302e-08	1.79856e-06	7.94993
SYT11	0.708427	0.0443153	7.01014	7.90221e-08	1.81289e-06	7.94087
R3HDM4	0.693739	-0.0578094	7.00886	7.92999e-08	1.81705e-06	7.93739
HOXB2	1.9042	-0.130472	7.00524	8.00865e-08	1.83215e-06	7.92762
SOX13	-0.448648	0.103246	-7.00494	8.01535e-08	1.83215e-06	7.92679
C1QL1	-0.642339	0.199934	-7.00444	8.02628e-08	1.83242e-06	7.92544
SBNO1	0.736922	-0.0922516	7.00154	8.09011e-08	1.84371e-06	7.9176
HSPBAP1	0.679009	-0.0534625	7.00131	8.09531e-08	1.84371e-06	7.91696
CAMSAP3	-0.68831	-0.0342407	-6.99658	8.20059e-08	1.86336e-06	7.90417
ACADVL	-0.844565	0.126437	-6.99655	8.20137e-08	1.86336e-06	7.90407
AIP	0.716623	-0.0518419	6.99419	8.25433e-08	1.87314e-06	7.8977
RBM38	0.802668	0.142527	6.99334	8.27371e-08	1.87527e-06	7.89538
PMM1	-0.775743	0.0733348	-6.99043	8.33974e-08	1.88797e-06	7.8875
AQP4	-3.62083	1.45396	-6.9878	8.39991e-08	1.89931e-06	7.88039
DNM2	-0.505019	-0.0263654	-6.98266	8.51888e-08	1.92285e-06	7.86646
PRELID3A	0.446331	0.0159815	6.98242	8.52446e-08	1.92285e-06	7.86581
MNDA	1.9327	-0.530887	6.97868	8.61217e-08	1.94031e-06	7.85567
PDGFD	-1.87386	0.317418	-6.97683	8.65586e-08	1.94783e-06	7.85066
TM7SF2	-1.17222	0.295	-6.97488	8.70229e-08	1.95594e-06	7.84537
CTSE	-2.15964	-0.425306	-6.97337	8.7382e-08	1.96167e-06	7.84129
P3H1	1.15933	-0.0144931	6.97099	8.79539e-08	1.97216e-06	7.83483
SMPDL3B	-1.26684	-0.182448	-6.96781	8.87227e-08	1.98703e-06	7.82621
AGR2	-1.69619	-0.247822	-6.96547	8.92936e-08	1.99744e-06	7.81986
TIMM44	0.509974	-0.0270178	6.96288	8.99277e-08	2.00924e-06	7.81285
BRIX1	0.861114	0.0107547	6.95821	9.10861e-08	2.03271e-06	7.80018
TIMP1	1.61424	-0.109364	6.95477	9.19472e-08	2.0495e-06	7.79086
PDIK1L	-0.763004	-0.0215873	-6.95101	9.29005e-08	2.0683e-06	7.78065
CACYBP	0.431006	0.0286608	6.94959	9.32608e-08	2.07387e-06	7.77682
IDH2	-1.97176	0.517142	-6.94856	9.35263e-08	2.07732e-06	7.774
ERCC3	0.386245	-0.0241727	6.94414	9.46647e-08	2.10013e-06	7.76202
C5AR1	0.848639	0.0905181	6.9426	9.50654e-08	2.10512e-06	7.75784
PLXND1	1.0036	-0.0493376	6.94242	9.51134e-08	2.10512e-06	7.75734
NUMBL	0.465295	-0.00554814	6.93913	9.59748e-08	2.1217e-06	7.74841
CCDC149	-0.618159	-0.00692728	-6.93832	9.61856e-08	2.12386e-06	7.74624
AP2A2	0.606888	-0.0874571	6.93349	9.74695e-08	2.14969e-06	7.73311
NASP	0.454046	-0.016305	6.93224	9.78045e-08	2.15456e-06	7.72971
ACADL	-1.18074	0.289501	-6.92943	9.85597e-08	2.16866e-06	7.7221
GLUL	-1.72793	0.349057	-6.92398	1.00043e-07	2.19873e-06	7.70731
LOC100133299	0.908122	0.0197618	6.92322	1.00252e-07	2.20076e-06	7.70524
SGTB	0.551892	-0.0244643	6.92198	1.00595e-07	2.2057e-06	7.70186
IER5	1.26669	-0.126005	6.91453	1.02672e-07	2.24863e-06	7.68163
AHCYL2	-1.22115	-0.216374	-6.9104	1.0384e-07	2.27121e-06	7.67042
KLC4	-0.520433	0.0630454	-6.90965	1.04054e-07	2.27121e-06	7.66839
ORM2	-2.67768	0.460874	-6.90961	1.04064e-07	2.27121e-06	7.66829
SERP1	-0.746957	0.0673376	-6.90885	1.04284e-07	2.27336e-06	7.6662
IGFBP7	1.16459	0.016072	6.90576	1.05172e-07	2.29007e-06	7.65781
AKAP9	-0.39468	0.034515	-6.90497	1.05399e-07	2.29236e-06	7.65567
SNX10	1.48718	0.150936	6.90058	1.06675e-07	2.31745e-06	7.64375
TMBIM1	-0.568937	-0.0621906	-6.89676	1.07801e-07	2.33921e-06	7.63336
ITGB1	0.736832	0.0810738	6.89496	1.08336e-07	2.34811e-06	7.62846
RAE1	0.8289	0.102277	6.89076	1.0959e-07	2.37256e-06	7.61706
MAP7D1	0.710586	0.0594679	6.8899	1.0985e-07	2.37348e-06	7.61471
BHLHE40	1.48463	-0.00408157	6.88929	1.10035e-07	2.37348e-06	7.61305
CNTD1	-2.55157	1.08722	-6.88924	1.1005e-07	2.37348e-06	7.61291
ENPP4	-1.34329	0.165901	-6.88868	1.1022e-07	2.37348e-06	7.61139
SLC43A3	0.855806	0.0557684	6.88854	1.10262e-07	2.37348e-06	7.61101
GEMIN5	0.436387	0.0287741	6.88614	1.10989e-07	2.3864e-06	7.6045
SUSD4	-1.11598	0.247892	-6.88209	1.12232e-07	2.41036e-06	7.59348
WDR82	0.449373	-0.0597863	6.87778	1.13567e-07	2.43625e-06	7.58177
FAM83F	-1.1577	-0.0391018	-6.86952	1.16174e-07	2.48934e-06	7.5593
AXL	0.777075	0.0542764	6.86566	1.17413e-07	2.51227e-06	7.54879
MED9	-0.597442	0.0303121	-6.86536	1.1751e-07	2.51227e-06	7.54797
RAB4A	-0.718676	0.0972789	-6.86316	1.18222e-07	2.52462e-06	7.54199
SNORA71D	-0.75796	0.245983	-6.8614	1.18795e-07	2.53232e-06	7.5372
PELP1	0.5502	-0.0319632	6.86123	1.18852e-07	2.53232e-06	7.53673
KCTD20	0.56827	0.0469415	6.85988	1.19295e-07	2.53742e-06	7.53305
EXOSC2	0.593237	0.0467578	6.85968	1.1936e-07	2.53742e-06	7.53251
KCNIP4-IT1	-0.614899	0.238566	-6.85856	1.19725e-07	2.54231e-06	7.52948
SLC26A6	-0.682224	-0.0625765	-6.85374	1.21323e-07	2.57333e-06	7.51636
CTAGE5	-0.659707	-0.0309218	-6.84814	1.23207e-07	2.61034e-06	7.50111
SPDEF	-1.02828	-0.0042648	-6.84598	1.23941e-07	2.62295e-06	7.49522
COL4A2	1.44982	0.274892	6.8438	1.24685e-07	2.63574e-06	7.4893
PGRMC2	-0.913518	-0.0840652	-6.84255	1.25116e-07	2.64188e-06	7.48588
CCT7	0.507769	-0.00344987	6.83172	1.28898e-07	2.71869e-06	7.4564
THSD4	-1.11876	0.0409423	-6.83039	1.29373e-07	2.72417e-06	7.45276
ETNPPL	-4.20705	1.68304	-6.83013	1.29466e-07	2.72417e-06	7.45205
TDGF1P3	-0.480156	0.102406	-6.82977	1.29592e-07	2.72417e-06	7.45108
TCEB1	0.45737	-0.0478475	6.82822	1.30146e-07	2.73278e-06	7.44686
PLSCR1	1.36637	-0.328929	6.82655	1.30744e-07	2.74228e-06	7.44232
CLIC6	-3.72614	0.835389	-6.82242	1.32241e-07	2.77059e-06	7.43105
CDC27	0.334442	-0.013151	6.82116	1.32698e-07	2.77708e-06	7.42763
LIPF	-2.56276	-0.277953	-6.81864	1.33625e-07	2.79337e-06	7.42074
NFAT5	0.44656	-0.0296913	6.8168	1.34303e-07	2.80443e-06	7.41573
ZNF532	0.750437	0.00197013	6.81626	1.345e-07	2.80543e-06	7.41428
ZNF467	-0.442537	0.104489	-6.81582	1.34665e-07	2.80576e-06	7.41307
GDAP1	0.730855	-0.0960044	6.81539	1.34824e-07	2.80597e-06	7.4119
KCNJ11	-1.05559	0.327979	-6.81351	1.35522e-07	2.81739e-06	7.40678
SAR1B	-0.826771	-0.049133	-6.81229	1.35979e-07	2.82377e-06	7.40345
ACY3	-1.00786	0.0443329	-6.81156	1.36253e-07	2.82634e-06	7.40146
BARD1	1.05796	0.0684312	6.81089	1.36504e-07	2.82843e-06	7.39964
ATP13A4	-1.06108	0.134998	-6.805	1.38737e-07	2.87155e-06	7.38357
HBZ	-0.541101	0.0341411	-6.80425	1.39024e-07	2.87433e-06	7.38153
C3orf52	-0.975534	0.0112093	-6.80287	1.39552e-07	2.88209e-06	7.37777
GNB2	0.653208	-0.127874	6.80178	1.39972e-07	2.8876e-06	7.3748
MT1IP	-0.428026	0.0570999	-6.79983	1.40726e-07	2.89998e-06	7.36948
FKBP15	0.513251	-0.0110865	6.7987	1.41166e-07	2.90586e-06	7.36639
DNAL4	-0.449608	0.0164857	-6.7982	1.41362e-07	2.90671e-06	7.36502
FHIT	-0.630965	0.0252228	-6.79777	1.41526e-07	2.90692e-06	7.36387
RIN3	0.467284	-0.0223201	6.79691	1.41865e-07	2.9107e-06	7.3615
LARP1B	-0.45918	0.000614381	-6.79513	1.42561e-07	2.92181e-06	7.35665
SERPING1	2.12852	-0.276151	6.79304	1.43385e-07	2.9309e-06	7.35095
SLC4A4	-1.30301	0.00848497	-6.79301	1.43396e-07	2.9309e-06	7.35087
TUBA4A	1.30005	-0.24631	6.79272	1.43512e-07	2.9309e-06	7.35008
ACSF2	-1.05527	0.0224848	-6.79243	1.43627e-07	2.9309e-06	7.34928
ENTPD1	1.00087	-0.0551392	6.79151	1.43991e-07	2.93342e-06	7.34678
CPA2	-4.33379	0.794819	-6.79133	1.44062e-07	2.93342e-06	7.34628
TRADD	-0.385141	-0.0115362	-6.78734	1.45654e-07	2.96263e-06	7.33541
PLEKHJ1	-0.695475	0.0289177	-6.78691	1.45826e-07	2.96293e-06	7.33424
RCN3	1.33709	0.0384145	6.78558	1.46363e-07	2.97062e-06	7.3306
SNRPG	0.43417	0.0320266	6.78456	1.46775e-07	2.97579e-06	7.32782
MON1B	-0.422671	0.0149523	-6.78335	1.47264e-07	2.98249e-06	7.32452
WDR75	0.378933	0.017459	6.77921	1.48956e-07	3.01352e-06	7.31321
WDR43	0.727615	-0.0180153	6.77244	1.5176e-07	3.06695e-06	7.29475
MTMR3	-0.507138	0.0614333	-6.76787	1.53687e-07	3.10257e-06	7.28226
KCNJ15	-2.41935	0.445547	-6.76731	1.53922e-07	3.10399e-06	7.28075
UBQLN2	0.689853	-0.104331	6.76305	1.55743e-07	3.13735e-06	7.26911
TLN1	0.75331	-0.012531	6.76241	1.56015e-07	3.13947e-06	7.26738
MORF4L1	0.40414	0.0108253	6.7612	1.56538e-07	3.14663e-06	7.26407
ZFYVE28	-0.338818	0.0380344	-6.76019	1.56977e-07	3.15209e-06	7.26129
ITGB2	1.51492	-0.0596106	6.75852	1.57701e-07	3.16326e-06	7.25674
PUS1	0.637158	0.0332522	6.7566	1.5854e-07	3.1767e-06	7.25149
NABP1	1.0036	-0.124904	6.75527	1.59121e-07	3.18495e-06	7.24787
ACADSB	-1.03667	0.101343	-6.75381	1.59761e-07	3.19438e-06	7.24389
TGM2	1.18624	0.00882971	6.75237	1.604e-07	3.20375e-06	7.23994
PRRC2C	0.53792	-0.0537965	6.75161	1.60734e-07	3.20702e-06	7.23788
ENO2	0.594755	0.0783862	6.75108	1.60972e-07	3.20837e-06	7.23642
MLX	-0.595289	0.00148861	-6.74731	1.62653e-07	3.23398e-06	7.22613
PDE4B	1.12223	-0.010212	6.74723	1.62689e-07	3.23398e-06	7.22591
C9orf78	0.593457	-0.0385608	6.74705	1.62772e-07	3.23398e-06	7.22541
EID1	0.853392	0.032193	6.74474	1.63814e-07	3.25125e-06	7.21909
C4orf19	-1.37737	-0.235799	-6.74396	1.64165e-07	3.25479e-06	7.21697
LY6E	1.71452	0.156185	6.74325	1.64486e-07	3.25609e-06	7.21504
PDIA2	-3.04204	0.555763	-6.74305	1.64577e-07	3.25609e-06	7.21449
DDX56	0.596008	0.00996578	6.73289	1.69261e-07	3.34526e-06	7.18671
ODAM	-2.38239	0.177579	-6.73142	1.69948e-07	3.35531e-06	7.1827
APOBEC1	-1.55939	0.354163	-6.7301	1.70569e-07	3.36405e-06	7.17909
CCDC63	-0.496513	0.101367	-6.72861	1.71273e-07	3.3744e-06	7.17501
MBNL1	0.811749	0.025016	6.72707	1.72e-07	3.37904e-06	7.17082
GNPDA1	0.710392	-0.0436847	6.72706	1.72005e-07	3.37904e-06	7.17079
TSPAN14	0.482056	-0.00435647	6.72697	1.72047e-07	3.37904e-06	7.17055
MOXD1	1.41726	-0.0265323	6.72544	1.72776e-07	3.38982e-06	7.16637
TIMM10	0.594766	0.0362207	6.7223	1.74285e-07	3.41301e-06	7.15776
CETN2	0.664615	0.144073	6.72222	1.7432e-07	3.41301e-06	7.15756
MAP3K8	1.19895	-0.106755	6.72172	1.74564e-07	3.41424e-06	7.15617
CDS1	-1.57015	-0.0755553	-6.72071	1.7505e-07	3.4202e-06	7.15342
S100A10	2.20179	-0.423023	6.71638	1.77154e-07	3.45771e-06	7.1416
PCYT2	-0.49211	-0.0184126	-6.71416	1.78247e-07	3.47545e-06	7.13551
GALNT5	-1.36678	0.00786006	-6.71275	1.78942e-07	3.48538e-06	7.13166
DAPK2	-0.691337	0.00832988	-6.71226	1.79186e-07	3.48654e-06	7.13031
FAM3C	-0.747964	0.0184149	-6.70687	1.81874e-07	3.53519e-06	7.11557
NUDT22	-0.385763	0.0160424	-6.70567	1.8248e-07	3.54232e-06	7.11228
TPR	0.354659	0.0108958	6.70539	1.82617e-07	3.54232e-06	7.11153
TCTEX1D2	0.563556	-0.0560305	6.70212	1.84278e-07	3.5705e-06	7.10257
FXYD4	-1.45479	0.392226	-6.70178	1.84449e-07	3.5705e-06	7.10165
TXNRD2	-0.47205	0.0715739	-6.69948	1.85627e-07	3.5891e-06	7.09535
NRM	0.55251	0.0188683	6.69916	1.85791e-07	3.5891e-06	7.09448
FZD2	1.1127	0.21862	6.69807	1.86352e-07	3.59625e-06	7.09149
SSRP1	0.570548	-0.0390915	6.69411	1.884e-07	3.63206e-06	7.08067
YEATS2	0.909349	-0.118319	6.69231	1.89344e-07	3.64652e-06	7.07573
RLIM	0.327155	0.0226128	6.69187	1.89572e-07	3.64719e-06	7.07453
GUF1	-0.640503	0.0629136	-6.69124	1.89905e-07	3.64987e-06	7.07279
LOC81691	-0.786205	0.13424	-6.69055	1.90264e-07	3.65304e-06	7.07093
EBNA1BP2	0.588153	0.0320981	6.68679	1.92253e-07	3.68746e-06	7.06063
ME3	-1.18627	0.281856	-6.68632	1.92505e-07	3.68854e-06	7.05934
ACTN1	1.29599	0.215939	6.68474	1.93346e-07	3.70088e-06	7.05503
C11orf31	0.667186	0.0224175	6.68421	1.93633e-07	3.70261e-06	7.05356
CBX3	0.732088	0.0608439	6.68379	1.93856e-07	3.70313e-06	7.05241
TRMT6	1.09991	-0.00275475	6.68158	1.95044e-07	3.72203e-06	7.04637
ST3GAL6	-1.29685	0.183749	-6.67975	1.96037e-07	3.73352e-06	7.04134
SLC7A8	-0.92265	0.111756	-6.67938	1.96235e-07	3.73352e-06	7.04034
LIX1L	0.925819	-0.0112051	6.67937	1.9624e-07	3.73352e-06	7.04032
MPDU1	-0.622206	-0.111878	-6.67285	1.99815e-07	3.7977e-06	7.02245
NAA15	0.503573	-0.028477	6.67142	2.00604e-07	3.80884e-06	7.01855
NR2F6	-0.744023	-0.000271769	-6.66232	2.05723e-07	3.9021e-06	6.99361
LTN1	-0.611512	-0.0263669	-6.65989	2.07109e-07	3.92444e-06	6.98696
OSBPL11	0.463314	-0.000565404	6.65643	2.091e-07	3.95476e-06	6.97749
DSE	0.962265	-0.00630597	6.65638	2.09129e-07	3.95476e-06	6.97736
DEDD	0.375056	-0.00213339	6.65487	2.10007e-07	3.96738e-06	6.97321
IL3RA	0.915429	-0.0405944	6.65064	2.12482e-07	4.01011e-06	6.96161
PPP1R16A	-0.838798	-0.040016	-6.6475	2.14335e-07	4.04104e-06	6.95302
U2SURP	0.390604	-0.0295474	6.64645	2.14962e-07	4.04881e-06	6.95013
MFSD7	-0.718016	0.202949	-6.64472	2.15996e-07	4.06239e-06	6.94538
PRPF6	0.591172	0.00472901	6.64452	2.16114e-07	4.06239e-06	6.94484
TNFRSF12A	2.1348	-0.521075	6.64158	2.17882e-07	4.08924e-06	6.93677
REPS2	-1.14944	-0.276975	-6.64142	2.17977e-07	4.08924e-06	6.93634
DEPTOR	-1.20097	-0.0412435	-6.63598	2.21288e-07	4.14722e-06	6.92142
C4orf27	0.710927	-0.0158755	6.6324	2.2349e-07	4.18336e-06	6.91162
TRRAP	0.589676	-0.117292	6.63213	2.2366e-07	4.18336e-06	6.91087
PLXNC1	1.25552	-0.0437353	6.62806	2.26196e-07	4.22659e-06	6.89971
CCNL2	0.451223	-0.0239232	6.62764	2.26461e-07	4.22735e-06	6.89855
NDUFS1	-1.10258	0.24034	-6.62685	2.26954e-07	4.2284e-06	6.8964
SNRPB	0.769809	0.0499419	6.62683	2.26966e-07	4.2284e-06	6.89635
ENPP5	-2.18913	0.8442	-6.62577	2.27636e-07	4.23669e-06	6.89343
SPSB1	0.649935	0.0647848	6.62449	2.28442e-07	4.24749e-06	6.88993
UBXN1	0.309264	-0.0119474	6.62299	2.29397e-07	4.26078e-06	6.8858
ALOX5AP	1.1914	-0.153406	6.62265	2.29609e-07	4.26078e-06	6.88489
TMEM254	-0.559323	-0.0072375	-6.61625	2.33719e-07	4.33245e-06	6.86733
DNMT1	0.827196	0.0229886	6.61593	2.33932e-07	4.33245e-06	6.86643
NONO	0.484678	-0.00190437	6.61497	2.34555e-07	4.33973e-06	6.8638
ERH	0.374911	-0.000716539	6.61459	2.348e-07	4.33999e-06	6.86276
ECSIT	-0.722857	0.0578408	-6.61386	2.35278e-07	4.34456e-06	6.86075
SLC28A2	-2.82571	0.572759	-6.6124	2.36229e-07	4.35785e-06	6.85676
PAPD7	0.550297	-0.0422392	6.6113	2.36948e-07	4.36685e-06	6.85375
KIAA1804	-1.66955	-0.0108427	-6.61023	2.37653e-07	4.37556e-06	6.85081
GPER1	-1.3629	0.38086	-6.6076	2.39395e-07	4.40234e-06	6.84358
ILKAP	0.416607	0.050297	6.60733	2.39575e-07	4.40234e-06	6.84284
CNTFR	-0.754718	0.219451	-6.60533	2.40905e-07	4.42247e-06	6.83736
KCNJ13	-1.71706	0.647304	-6.60244	2.42843e-07	4.4537e-06	6.82943
NGEF	-0.709047	-0.00339697	-6.60105	2.4378e-07	4.46653e-06	6.82562
PYCR2	0.358464	-0.0219351	6.60016	2.44388e-07	4.47332e-06	6.82315
QSOX1	-0.786119	-0.0439801	-6.59891	2.45231e-07	4.48011e-06	6.81975
OR51M1	-0.639448	0.135233	-6.59891	2.45235e-07	4.48011e-06	6.81973
BCL2L15	-1.40496	-0.0318303	-6.59572	2.47415e-07	4.51556e-06	6.81097
RPL23	1.21181	-0.412522	6.59488	2.47992e-07	4.52171e-06	6.80867
ATP6AP2	0.624632	0.0224985	6.59393	2.48645e-07	4.52923e-06	6.80606
SCNN1G	-2.33302	0.704737	-6.59345	2.48973e-07	4.53083e-06	6.80476
TNFAIP8L1	0.828592	-0.0247497	6.59211	2.49906e-07	4.54341e-06	6.80106
THOC1	0.311281	-0.0286766	6.59172	2.50175e-07	4.54392e-06	6.79999
NUDCD1	0.744796	0.0914381	6.59123	2.50515e-07	4.54571e-06	6.79865
MYO5B	-0.843499	0.0514529	-6.58734	2.53233e-07	4.59061e-06	6.78797
SLC39A9	-0.38533	0.0394833	-6.58694	2.5351e-07	4.59122e-06	6.78689
RASGEF1A	2.09866	0.113296	6.58549	2.54535e-07	4.6027e-06	6.78289
MIA2	-1.33306	0.298727	-6.58535	2.54633e-07	4.6027e-06	6.78251
NAA60	-0.673486	0.118208	-6.58491	2.54946e-07	4.60393e-06	6.7813
PLAC8	-1.51511	0.0146057	-6.58303	2.56281e-07	4.62362e-06	6.77613
DDX49	0.683051	-0.0970885	6.58234	2.56767e-07	4.62795e-06	6.77425
LIPH	-2.31292	-0.428238	-6.57984	2.58554e-07	4.65571e-06	6.76739
TPH1	-0.590548	0.129947	-6.57885	2.59272e-07	4.66417e-06	6.76465
ZNF815P	-2.31293	0.858763	-6.57747	2.60267e-07	4.67361e-06	6.76086
RNASE4	-1.15941	-0.194567	-6.57743	2.60293e-07	4.67361e-06	6.76076
HES4	0.610115	0.0367219	6.57479	2.62207e-07	4.7035e-06	6.75351
TFCP2L1	-1.36354	-0.129189	-6.57187	2.64341e-07	4.73726e-06	6.74549
RNPS1	0.614247	-0.00505874	6.57096	2.6501e-07	4.74473e-06	6.74298
DUOXA1	-1.20687	0.392182	-6.56859	2.66761e-07	4.77155e-06	6.73647
MIXL1	-0.976046	0.267854	-6.56812	2.6711e-07	4.77325e-06	6.73517
FOLR1	-2.2908	0.266478	-6.56661	2.6823e-07	4.78751e-06	6.73103
KLC1	0.354033	0.040902	6.56636	2.68416e-07	4.78751e-06	6.73035
IGSF22	-0.557986	0.0578148	-6.56542	2.69116e-07	4.79545e-06	6.72777
FJX1	1.27544	0.158988	6.56403	2.70159e-07	4.80949e-06	6.72394
TCHHL1	-0.688292	0.250096	-6.56223	2.71509e-07	4.82895e-06	6.71901
VWA7	-0.279984	0.0212608	-6.56133	2.7219e-07	4.83651e-06	6.71653
RNASE1	-1.64254	0.0449406	-6.56068	2.72685e-07	4.83793e-06	6.71473
SPATA20	-0.705782	0.204211	-6.56055	2.72784e-07	4.83793e-06	6.71437
LRP8	0.972006	0.153677	6.55858	2.74279e-07	4.85987e-06	6.70897
GPR161	0.983331	0.00735002	6.55551	2.76629e-07	4.89629e-06	6.70052
HOXB4	0.50238	0.0509992	6.55521	2.76854e-07	4.89629e-06	6.69972
ACOX3	-0.696561	-0.00699183	-6.55339	2.78263e-07	4.91658e-06	6.6947
MYOF	1.08526	-0.0849213	6.55111	2.80031e-07	4.93857e-06	6.68843
EMILIN2	1.31557	-0.144616	6.55111	2.80032e-07	4.93857e-06	6.68842
VSTM2A	-0.565633	0.174885	-6.55035	2.80621e-07	4.94433e-06	6.68634
EPN1	-0.637049	-0.0574868	-6.54974	2.81094e-07	4.94803e-06	6.68468
CEP135	0.773325	-0.070474	6.54868	2.81929e-07	4.95811e-06	6.68174
PPIL1	0.746516	-0.0167914	6.54765	2.82732e-07	4.9676e-06	6.67893
C3AR1	1.25164	0.0635563	6.54722	2.8307e-07	4.9689e-06	6.67774
RIF1	0.453769	0.00566792	6.54581	2.84186e-07	4.98384e-06	6.67385
ENPP6	-0.402375	0.0828295	-6.54319	2.86257e-07	5.01549e-06	6.66667
LOC339059	-0.525226	0.109417	-6.54179	2.87375e-07	5.03039e-06	6.66281
ESP33	-0.574264	0.0902544	-6.54063	2.88301e-07	5.04192e-06	6.65963
ADGRG2	-1.5862	0.0697525	-6.53768	2.90674e-07	5.0787e-06	6.65152
CSF2RA	1.24484	-0.0391839	6.53672	2.9145e-07	5.08755e-06	6.64888
TSPAN6	-0.965229	-0.0488134	-6.53384	2.93794e-07	5.11965e-06	6.64095
TMEM151A	-0.838577	0.267628	-6.53379	2.93833e-07	5.11965e-06	6.64082
NMRK1	-0.902822	-0.0420584	-6.52864	2.98075e-07	5.18877e-06	6.62664
STEAP3	-0.982095	0.0469393	-6.52272	3.03014e-07	5.26987e-06	6.61037
DCAF12L1	-1.10324	0.362274	-6.52217	3.03483e-07	5.27316e-06	6.60884
C8orf34	-0.23649	0.00117122	-6.52121	3.0429e-07	5.2823e-06	6.60622
SH2B3	0.512664	-0.0288272	6.52019	3.05155e-07	5.29095e-06	6.60341
LY96	1.28463	0.0341058	6.51985	3.05448e-07	5.29095e-06	6.60246
SNRNP200	0.361102	0.0128381	6.51963	3.0563e-07	5.29095e-06	6.60187
RPL27	0.377648	-0.00740481	6.51858	3.06529e-07	5.30163e-06	6.59896
ZNF805	0.324409	-0.00298412	6.51382	3.10609e-07	5.36726e-06	6.58588
C2CD2L	-0.58431	0.215348	-6.5133	3.11064e-07	5.37019e-06	6.58443
CCDC88A	0.662339	0.00522401	6.512	3.12187e-07	5.38465e-06	6.58087
CARD6	-0.616001	-0.022425	-6.5113	3.12798e-07	5.39026e-06	6.57893
UBXN7	0.453442	-0.0168718	6.51092	3.13129e-07	5.39103e-06	6.57788
PCSK5	1.40541	-0.144601	6.50876	3.15013e-07	5.41851e-06	6.57195
CCDC85B	0.415323	0.0379542	6.50655	3.16953e-07	5.44691e-06	6.56588
KIAA0895	-1.34359	0.44115	-6.50533	3.18034e-07	5.46049e-06	6.56251
PTF1A	-1.67757	0.669119	-6.5031	3.20012e-07	5.48946e-06	6.55637
EBAG9	-0.4745	0.0549998	-6.50046	3.22376e-07	5.52498e-06	6.54909
PRSS12	-0.848973	0.0239826	-6.49444	3.27816e-07	5.6131e-06	6.53253
C12orf4	0.499556	-0.0772447	6.49232	3.2976e-07	5.64127e-06	6.52668
NUDT16P1	-0.634775	-0.145406	-6.48878	3.33024e-07	5.69193e-06	6.51694
GSTK1	-0.438368	0.0427146	-6.48609	3.35523e-07	5.72944e-06	6.50954
STARD4	-0.795135	0.0445665	-6.48545	3.3612e-07	5.73444e-06	6.50778
TMEM181	-0.787208	-0.0460783	-6.48044	3.40847e-07	5.80228e-06	6.49396
UTP20	0.578566	0.00925826	6.48023	3.41039e-07	5.80228e-06	6.49341
OXER1	-0.408792	0.0231525	-6.4801	3.41167e-07	5.80228e-06	6.49304
FAM71A	-0.549205	0.127514	-6.47993	3.41329e-07	5.80228e-06	6.49257
GNA13	0.495334	-0.022457	6.47683	3.4429e-07	5.84319e-06	6.48402
CENPJ	0.386492	0.039445	6.47676	3.44355e-07	5.84319e-06	6.48383
SLC25A5	-0.864182	0.123639	-6.47373	3.47271e-07	5.88736e-06	6.47549
TRPM3	-0.660209	0.158371	-6.47286	3.4811e-07	5.89626e-06	6.47311
RASSF10	-0.954419	0.0850847	-6.47181	3.49129e-07	5.90384e-06	6.47021
ODC1	0.888359	-0.000961365	6.47176	3.49184e-07	5.90384e-06	6.47006
ABHD17A	0.967931	-0.244207	6.46758	3.53268e-07	5.96754e-06	6.45855
IFI16	1.41136	-0.0495011	6.4662	3.54636e-07	5.98527e-06	6.45473
BAG6	0.416859	-0.0274869	6.46556	3.55266e-07	5.99054e-06	6.45297
RNF38	0.381664	0.0162113	6.46397	3.56845e-07	6.01179e-06	6.44858
ANKMY2	-0.954371	0.140605	-6.46329	3.57515e-07	6.01768e-06	6.44673
AKR1C3	-1.44585	0.181402	-6.4627	3.58103e-07	6.0222e-06	6.4451
PRPF19	0.814408	-0.0347755	6.45993	3.60883e-07	6.06354e-06	6.43745
FTSJ3	0.684531	-0.00826981	6.45957	3.61246e-07	6.06424e-06	6.43646
HRAS	0.486564	-0.000826575	6.45798	3.62848e-07	6.08569e-06	6.43208
TMEM206	1.00134	0.148447	6.45673	3.6411e-07	6.10144e-06	6.42864
MDH1	-1.0614	0.294545	-6.45524	3.65629e-07	6.11677e-06	6.42453
NLRP1	1.19459	-0.0480648	6.45519	3.65675e-07	6.11677e-06	6.4244
RGS16	1.06847	0.138495	6.45391	3.66979e-07	6.13314e-06	6.42088
PPP1R1C	-0.466874	0.0732114	-6.45286	3.68062e-07	6.14059e-06	6.41797
ASAP1-IT2	0.719333	-0.0758936	6.45284	3.68077e-07	6.14059e-06	6.41793
CD86	0.997431	0.0527341	6.45124	3.69726e-07	6.16265e-06	6.4135
SSB	0.465777	0.00709195	6.44962	3.71396e-07	6.18501e-06	6.40904
KRTAP23-1	-0.583861	0.131066	-6.44868	3.72366e-07	6.19568e-06	6.40646
BST2	1.25452	-0.198853	6.44794	3.73142e-07	6.19832e-06	6.4044
ENDOG	-0.984408	0.135837	-6.4479	3.73183e-07	6.19832e-06	6.4043
LGALS1	1.59591	0.303035	6.44638	3.74764e-07	6.2191e-06	6.40011
SLC44A4	-1.72165	-0.197059	-6.44527	3.75927e-07	6.23291e-06	6.39705
RPLP1	0.519275	-0.0970376	6.44447	3.76763e-07	6.24128e-06	6.39485
ATRN	-0.721623	-0.00664426	-6.43784	3.83792e-07	6.35212e-06	6.37656
NXF1	0.416827	-0.0355735	6.43118	3.90987e-07	6.46552e-06	6.35819
KRTAP10-10	-0.324966	0.054905	-6.42896	3.93415e-07	6.49998e-06	6.35207
AMIGO2	0.90627	0.0333319	6.42862	3.93789e-07	6.50046e-06	6.35113
MED30	0.665331	0.0211163	6.42724	3.95301e-07	6.5197e-06	6.34733
RLF	0.514362	-0.0678574	6.42687	3.95714e-07	6.52044e-06	6.3463
TARDBP	0.464057	-0.0301285	6.42658	3.96038e-07	6.52044e-06	6.34549
HMGCL	-0.637195	-0.00225359	-6.42493	3.97857e-07	6.53925e-06	6.34096
CLSTN1	0.833099	-0.0930678	6.42492	3.97875e-07	6.53925e-06	6.34091
PPHLN1	0.305037	0.0137323	6.42452	3.98315e-07	6.54077e-06	6.33982
NT5DC2	0.982531	0.142701	6.42364	3.99293e-07	6.55112e-06	6.33739
COX4I2	-0.528018	0.122883	-6.41791	4.05727e-07	6.64929e-06	6.32158
HAUS6	0.488041	0.00444025	6.41716	4.06576e-07	6.64929e-06	6.31951
SMIM15	-0.577981	0.00506068	-6.4171	4.06644e-07	6.64929e-06	6.31935
FXR1	0.496834	-0.00732691	6.41706	4.06689e-07	6.64929e-06	6.31924
GPATCH4	0.491569	-0.0264335	6.41567	4.08271e-07	6.66366e-06	6.3154
PPP2R1B	-0.730687	0.0755145	-6.41566	4.08275e-07	6.66366e-06	6.31539
GPR137	-0.337085	0.0312374	-6.41227	4.12158e-07	6.7212e-06	6.30603
RNF219	0.403414	-0.0296572	6.41177	4.12734e-07	6.72478e-06	6.30464
C18orf54	0.405758	0.00976523	6.41131	4.13265e-07	6.72761e-06	6.30337
RIPK2	0.578514	0.0322918	6.41	4.14783e-07	6.7465e-06	6.29974
EVA1B	0.643124	0.0388354	6.40675	4.18555e-07	6.79626e-06	6.29079
PTPRA	0.467781	-0.0488329	6.40674	4.18565e-07	6.79626e-06	6.29077
ITGAX	0.483965	0.0265289	6.40395	4.21835e-07	6.84346e-06	6.28307
ATP4A	-4.90609	0.68352	-6.40161	4.24604e-07	6.87669e-06	6.2766
SETD5	0.546314	-0.0202898	6.4016	4.24613e-07	6.87669e-06	6.27658
CEBPB	0.993182	-0.0393899	6.39998	4.26543e-07	6.90201e-06	6.27209
ARL14	-2.70952	-0.4913	-6.39634	4.30897e-07	6.96647e-06	6.26204
DNAJC22	-1.28124	-0.074323	-6.39468	4.3289e-07	6.9927e-06	6.25748
SNRNP40	0.661969	0.0293947	6.39238	4.35683e-07	7.03178e-06	6.25112
RPA1	0.357625	-0.0303455	6.39074	4.37679e-07	7.05795e-06	6.2466
ODF3L2	-0.533033	0.0839907	-6.38911	4.39684e-07	7.08422e-06	6.24207
ARV1	-0.680677	-0.0304846	-6.38761	4.41528e-07	7.10784e-06	6.23794
CBR1	-0.920016	0.0859999	-6.3855	4.44128e-07	7.1436e-06	6.23213
TCF4	1.22001	-0.023652	6.38471	4.4511e-07	7.15328e-06	6.22994
CPNE8	0.762804	-0.0187798	6.38417	4.45783e-07	7.15592e-06	6.22845
SLC15A4	0.830236	-0.0978443	6.38397	4.46034e-07	7.15592e-06	6.22789
VPS37C	-0.530795	0.114238	-6.3835	4.46618e-07	7.15919e-06	6.2266
KLHL5	1.02201	-0.132653	6.38298	4.47272e-07	7.16358e-06	6.22515
HOOK2	-0.623815	0.0693048	-6.38239	4.48004e-07	7.16921e-06	6.22353
PDCD6IP	-0.416839	-0.101301	-6.38166	4.48922e-07	7.1778e-06	6.22151
NOC2L	0.684228	0.0526192	6.38066	4.50175e-07	7.19172e-06	6.21875
RPL13	0.651279	-0.0754206	6.37976	4.51304e-07	7.20366e-06	6.21627
FMN1	-0.760202	0.0391534	-6.37865	4.52713e-07	7.22002e-06	6.21319
MYBPC3	-0.577062	0.138943	-6.37798	4.53555e-07	7.22701e-06	6.21135
OR2A14	-0.414021	0.100311	-6.3777	4.53918e-07	7.22701e-06	6.21056
CDK17	0.708773	0.00468877	6.37201	4.61178e-07	7.33639e-06	6.19487
TSEN15	0.450383	0.0215984	6.37156	4.61766e-07	7.33954e-06	6.19361
FAM161A	-1.15702	0.372179	-6.37029	4.63406e-07	7.3594e-06	6.1901
ENG	0.783678	0.0517804	6.36966	4.6422e-07	7.36321e-06	6.18836
TIMP2	1.25419	-0.131803	6.3695	4.64428e-07	7.36321e-06	6.18792
ILVBL	-0.512891	-0.0843056	-6.36745	4.67096e-07	7.39929e-06	6.18225
UNC13B	-0.643109	0.0511594	-6.366	4.68996e-07	7.42314e-06	6.17824
BRSK2	-0.319054	0.0743119	-6.36205	4.74198e-07	7.49918e-06	6.16733
CYP2R1	-0.717922	-0.00785807	-6.36034	4.76468e-07	7.52875e-06	6.16261
RAB34	1.38033	0.104715	6.35933	4.77809e-07	7.53498e-06	6.15983
GPX7	1.31333	0.0485284	6.35933	4.77817e-07	7.53498e-06	6.15981
GUCY1A3	2.25007	-0.0235732	6.35886	4.78441e-07	7.53498e-06	6.15852
PHRF1	0.468422	0.0090327	6.3588	4.78515e-07	7.53498e-06	6.15837
CLDN12	-0.719463	0.0558231	-6.3584	4.79049e-07	7.53498e-06	6.15726
COL18A1	1.29454	0.0380766	6.35825	4.79263e-07	7.53498e-06	6.15682
CREG1	0.609628	0.060314	6.35767	4.80032e-07	7.54078e-06	6.15524
XPO1	0.669322	-0.0905468	6.35679	4.81222e-07	7.54751e-06	6.15279
SEC61G	0.878663	-0.130738	6.35676	4.81262e-07	7.54751e-06	6.15271
CAD	0.859925	-0.0215475	6.35589	4.82421e-07	7.5594e-06	6.15033
MSR1	1.4108	0.139076	6.35522	4.83328e-07	7.56731e-06	6.14847
STXBP2	-0.483476	-0.00175126	-6.35368	4.8542e-07	7.59376e-06	6.1442
EP400	0.269599	0.020564	6.35241	4.87138e-07	7.61431e-06	6.1407
MCM8	0.897329	0.0867843	6.3499	4.90573e-07	7.66165e-06	6.13375
TMEM131	-0.545395	-0.0596232	-6.3472	4.94283e-07	7.71142e-06	6.1263
CD14	1.79211	-0.255963	6.34699	4.94579e-07	7.71142e-06	6.12571
USP50	-0.614885	0.0751311	-6.34597	4.95996e-07	7.72711e-06	6.12288
TNFRSF25	0.748073	-0.027462	6.34373	4.99111e-07	7.76922e-06	6.11669
MED11	-0.616753	0.0280334	-6.34083	5.0316e-07	7.82578e-06	6.1087
C11orf54	-0.738045	0.0466825	-6.34005	5.04259e-07	7.8364e-06	6.10654
SDCCAG3	0.474477	0.001879	6.33783	5.074e-07	7.87872e-06	6.1004
NAT1	-1.07821	0.120966	-6.32697	5.23049e-07	8.11502e-06	6.07036
PLCG1	0.588219	-0.0375884	6.32449	5.26697e-07	8.16489e-06	6.06348
ERICH2	-0.564441	0.129661	-6.32222	5.30042e-07	8.20999e-06	6.05722
RRAS	0.897797	0.144899	6.32152	5.3108e-07	8.21931e-06	6.05529
RPL28	0.417312	-0.0197153	6.32059	5.32464e-07	8.2287e-06	6.05271
ATP4B	-5.06932	0.290582	-6.32053	5.32561e-07	8.2287e-06	6.05253
ADAR	0.430445	0.00873397	6.31991	5.33477e-07	8.2361e-06	6.05083
CHIA	-5.57115	1.26211	-6.31786	5.36545e-07	8.27668e-06	6.04516
ZDHHC2	-1.1944	0.0309201	-6.31731	5.37372e-07	8.28019e-06	6.04364
TTF1	0.350289	0.022897	6.31713	5.37652e-07	8.28019e-06	6.04312
TRIM37	0.485077	-0.00710491	6.31444	5.41712e-07	8.3359e-06	6.03568
MAP3K5	-0.704141	-0.0385533	-6.31374	5.42767e-07	8.34532e-06	6.03376
TGFBR1	0.605314	0.0573049	6.31279	5.44213e-07	8.36072e-06	6.03113
NAPSA	-0.62316	0.194079	-6.31244	5.4474e-07	8.36153e-06	6.03017
ITGAM	0.963535	0.106261	6.31217	5.45153e-07	8.36153e-06	6.02942
SAMD13	-1.44371	-0.2765	-6.31122	5.46602e-07	8.37693e-06	6.0268
COX7A2	-0.849256	0.144008	-6.31092	5.47075e-07	8.37736e-06	6.02594
HAPLN4	-0.622982	0.198902	-6.3097	5.48936e-07	8.39903e-06	6.02258
KIF1B	0.594413	0.00472687	6.30818	5.51275e-07	8.42797e-06	6.01838
RRAGA	0.672694	-0.00209524	6.3074	5.52487e-07	8.43965e-06	6.01621
TMEM134	-0.509891	0.0630921	-6.30687	5.53303e-07	8.43971e-06	6.01475
MICALL1	-1.52074	0.481502	-6.30682	5.53387e-07	8.43971e-06	6.0146
POLR1E	0.634764	0.0372987	6.3062	5.54348e-07	8.44752e-06	6.01288
HIVEP2	0.744837	-0.0426416	6.3053	5.55734e-07	8.4618e-06	6.01041
CNP	0.310665	-0.0124327	6.30336	5.58766e-07	8.50109e-06	6.00503
THAP10	-1.89151	0.475756	-6.30295	5.59405e-07	8.50396e-06	6.0039
KIAA1462	0.726162	0.155432	6.30198	5.60927e-07	8.50592e-06	6.00121
CPSF6	0.649082	-0.0710984	6.30186	5.61109e-07	8.50592e-06	6.00089
FOXC1	1.65258	0.0787965	6.30182	5.6118e-07	8.50592e-06	6.00077
LDHA	1.29921	-0.273459	6.30172	5.61341e-07	8.50592e-06	6.00048
TSC22D4	0.436173	-0.0171185	6.30059	5.63115e-07	8.5206e-06	5.99736
PLEKHA7	-0.520411	0.0267897	-6.30053	5.63214e-07	8.5206e-06	5.99719
MRE11A	0.422493	-0.00836992	6.29933	5.65099e-07	8.52984e-06	5.99389
TNFRSF10B	0.786253	0.0465657	6.29931	5.65129e-07	8.52984e-06	5.99383
KDM2A	0.477156	0.0237927	6.29928	5.65184e-07	8.52984e-06	5.99374
CLCNKB	-0.617304	0.186168	-6.29796	5.67275e-07	8.55454e-06	5.99009
DAB2	1.23653	-0.151018	6.29557	5.71085e-07	8.6051e-06	5.98347
ACTA1	0.360043	-0.0019748	6.29303	5.75152e-07	8.65947e-06	5.97645
FAM43A	1.16094	-0.0399236	6.28946	5.80928e-07	8.73943e-06	5.96657
AQP10	-0.53652	0.129227	-6.28839	5.82681e-07	8.75881e-06	5.96359
SLC38A6	0.766752	-0.00290163	6.28399	5.89896e-07	8.85884e-06	5.95142
AKIRIN2	0.401416	-0.00912709	6.28376	5.90276e-07	8.85884e-06	5.95078
FRMD1	-0.526874	0.15302	-6.28316	5.91268e-07	8.86667e-06	5.94912
CAP1	0.733177	-0.155177	6.2813	5.94363e-07	8.90599e-06	5.94396
ZNF385B	-2.49625	0.323644	-6.27846	5.99111e-07	8.97e-06	5.93609
ATP8B4	0.942428	-0.122811	6.2748	6.05275e-07	9.05508e-06	5.92597
YWHAG	0.626459	0.0276995	6.27343	6.07599e-07	9.08263e-06	5.92218
CASZ1	-0.398733	-0.0388257	-6.26735	6.18032e-07	9.23127e-06	5.90535
CRTC3	0.416471	0.0182747	6.2669	6.18819e-07	9.2357e-06	5.90409
IL17RE	-0.659753	0.0487252	-6.26523	6.21716e-07	9.27159e-06	5.89947
RBMX	0.558988	-0.0781861	6.26458	6.22858e-07	9.2789e-06	5.89766
ATIC	0.932633	-0.124242	6.26439	6.23191e-07	9.2789e-06	5.89713
SLC15A3	0.893509	-0.0728257	6.26321	6.25252e-07	9.29581e-06	5.89386
ADIPOR2	-0.992486	0.056857	-6.26312	6.25408e-07	9.29581e-06	5.89361
FAR1	-1.02071	0.0408541	-6.26289	6.25808e-07	9.29581e-06	5.89298
FNBP1L	-0.767518	-0.0389397	-6.25932	6.32108e-07	9.37899e-06	5.88308
CHGB	-1.20875	0.247138	-6.25915	6.32403e-07	9.37899e-06	5.88262
SNRPA	0.563782	-0.0350881	6.25814	6.34197e-07	9.39819e-06	5.87982
FAM46C	-1.28858	0.0752599	-6.25667	6.36812e-07	9.42952e-06	5.87575
EHMT2	0.609328	0.0369202	6.25527	6.39313e-07	9.44937e-06	5.87187
COL6A3	1.85268	0.109223	6.25509	6.39638e-07	9.44937e-06	5.87137
BLVRA	0.852344	-0.0285418	6.25508	6.39657e-07	9.44937e-06	5.87134
SULF1	2.58013	0.0444556	6.25474	6.40261e-07	9.45087e-06	5.87041
FAHD2A	-0.670671	0.136959	-6.2538	6.41961e-07	9.46855e-06	5.86779
NUP98	0.410323	0.0298762	6.25242	6.44442e-07	9.49771e-06	5.86397
PM20D1	-1.24311	0.476035	-6.25045	6.48002e-07	9.5427e-06	5.85852
ATP5G3	-1.01341	0.212472	-6.24989	6.49036e-07	9.55046e-06	5.85695
SPRN	-0.554264	0.18005	-6.24808	6.52327e-07	9.59103e-06	5.85195
FAM135B	-0.277368	0.0282912	-6.24782	6.52811e-07	9.59103e-06	5.85121
FAM98B	0.351923	-0.0184192	6.24683	6.54619e-07	9.6101e-06	5.84848
XPOT	0.667788	-0.00368318	6.24589	6.56341e-07	9.62786e-06	5.84588
LRRC58	0.572157	0.0363096	6.24481	6.58337e-07	9.64963e-06	5.84288
CTPS1	0.890604	-0.0529466	6.24363	6.60517e-07	9.67405e-06	5.83961
LTBP3	1.07992	0.0494355	6.2411	6.65211e-07	9.73331e-06	5.83261
CCAR1	0.573975	-0.0253873	6.24052	6.66307e-07	9.73331e-06	5.83098
RBM25	0.384654	-0.0257584	6.24048	6.66377e-07	9.73331e-06	5.83088
ADCY3	0.613829	0.126198	6.24034	6.6663e-07	9.73331e-06	5.8305
RALGPS1	-0.60828	0.0657568	-6.2388	6.69514e-07	9.76785e-06	5.82624
CLCNKA	-0.83003	0.236844	-6.23767	6.71651e-07	9.79144e-06	5.82308
CDS2	0.473693	0.0404306	6.23609	6.74619e-07	9.82711e-06	5.81872
UBFD1	0.553797	-0.00314315	6.23209	6.82241e-07	9.93045e-06	5.80762
GBP2	1.06609	-0.222535	6.22803	6.90054e-07	1.00306e-05	5.79636
DISP1	-1.02326	0.187971	-6.22796	6.90186e-07	1.00306e-05	5.79617
JCHAIN	-2.19342	-0.164936	-6.22634	6.93321e-07	1.00684e-05	5.79169
PKDCC	2.06481	-0.310035	6.22494	6.96046e-07	1.01002e-05	5.78781
CPEB3	-0.404374	0.017932	-6.22329	6.99278e-07	1.01373e-05	5.78323
SIRT5	-0.455818	-0.0124182	-6.22309	6.99678e-07	1.01373e-05	5.78267
AHSA1	0.509936	0.0217089	6.22227	7.01284e-07	1.01527e-05	5.7804
C15orf40	-0.354829	0.0549324	-6.22195	7.01913e-07	1.0154e-05	5.77951
EIF4A3	0.614511	0.043707	6.22078	7.04217e-07	1.01692e-05	5.77627
CLDND1	0.626115	-0.04237	6.22075	7.04274e-07	1.01692e-05	5.77619
COQ6	-0.467711	0.0565476	-6.2206	7.04579e-07	1.01692e-05	5.77576
WWP2	-0.328242	0.00827631	-6.21981	7.06147e-07	1.0184e-05	5.77357
TRPV2	0.567197	0.00364713	6.21909	7.07565e-07	1.01945e-05	5.77158
PRKACB	-1.24665	0.14496	-6.21889	7.0796e-07	1.01945e-05	5.77103
EXOSC6	0.876851	-0.0978488	6.21847	7.08804e-07	1.01989e-05	5.76985
PNO1	0.883464	-0.0697207	6.21766	7.1041e-07	1.02142e-05	5.76762
AP1M1	0.554126	-0.0361584	6.21582	7.14078e-07	1.02591e-05	5.76253
S100A4	1.61511	-0.146088	6.21363	7.18486e-07	1.03127e-05	5.75644
TNPO2	0.376454	-0.000697163	6.21342	7.18907e-07	1.03127e-05	5.75586
BCO1	-1.06716	0.186414	-6.21078	7.24255e-07	1.03815e-05	5.74854
TAF1D	0.676977	0.0410036	6.21001	7.25827e-07	1.03962e-05	5.74639
ADH1C	-3.16267	-0.0151605	-6.20927	7.27318e-07	1.04096e-05	5.74436
KCNK16	-0.387808	0.0353419	-6.2089	7.2808e-07	1.04126e-05	5.74333
TMEM54	-1.0671	0.123619	-6.20799	7.29945e-07	1.04245e-05	5.7408
DVL2	0.458199	0.00628327	6.20777	7.30396e-07	1.04245e-05	5.74019
GEM	2.67915	0.207095	6.20768	7.30571e-07	1.04245e-05	5.73995
HTR1E	-0.877107	0.258896	-6.20678	7.32426e-07	1.0443e-05	5.73744
EIF5B	0.496758	-0.0146667	6.20557	7.34917e-07	1.04706e-05	5.73409
UQCR10	-0.625738	-0.00861764	-6.20444	7.37245e-07	1.04941e-05	5.73096
DHRS7B	-0.633585	-0.0731343	-6.20423	7.37678e-07	1.04941e-05	5.73038
KRR1	0.273689	0.0124075	6.20155	7.43249e-07	1.05653e-05	5.72294
TLR4	0.731865	0.00257324	6.20029	7.45894e-07	1.05905e-05	5.71943
ANXA7	0.531038	-0.0548888	6.20017	7.4614e-07	1.05905e-05	5.71911
CYP4F12	-0.681332	0.0721443	-6.19948	7.47586e-07	1.0603e-05	5.71719
LEXM	-0.48625	0.128694	-6.19906	7.48473e-07	1.06076e-05	5.71602
DNAJC28	-0.616218	0.130542	-6.19741	7.51937e-07	1.06487e-05	5.71145
CCNO	-0.553802	0.0346703	-6.19679	7.53259e-07	1.06594e-05	5.70972
BICD1	0.868842	0.0583096	6.19542	7.56151e-07	1.06899e-05	5.70593
CDRT15P1	-0.456788	0.11934	-6.19513	7.56767e-07	1.06899e-05	5.70513
HRASLS2	-3.48178	0.509004	-6.19496	7.57117e-07	1.06899e-05	5.70467
SLC16A7	-2.38399	0.728453	-6.19383	7.59543e-07	1.07161e-05	5.7015
SLC8A2	-0.526901	0.189493	-6.19234	7.62714e-07	1.07528e-05	5.69739
DOCK4	0.484538	0.0433857	6.18983	7.68103e-07	1.08207e-05	5.69043
ZNF69	-1.10502	-0.0957699	-6.18809	7.71863e-07	1.08655e-05	5.6856
RPL30	0.482864	-0.0517977	6.18662	7.7506e-07	1.09024e-05	5.68151
MAOA	-1.10987	-0.201273	-6.1825	7.84083e-07	1.1021e-05	5.67007
RGL1	0.825649	-0.0691028	6.18198	7.85234e-07	1.1029e-05	5.66862
GSTA1	-1.78955	-0.318059	-6.18001	7.89587e-07	1.10819e-05	5.66316
PIP5K1B	-1.35458	-0.3624	-6.17866	7.92578e-07	1.11156e-05	5.65942
GRINA	0.461378	-0.00653434	6.17796	7.94141e-07	1.11292e-05	5.65747
LINC00205	-0.488593	0.137492	-6.1703	8.11402e-07	1.13626e-05	5.63622
GPATCH8	0.286713	0.00177939	6.16951	8.13198e-07	1.13793e-05	5.63403
GRN	0.712208	0.0823737	6.16878	8.14877e-07	1.13944e-05	5.63199
NFKB1	0.548068	-0.0435438	6.16716	8.18583e-07	1.14369e-05	5.62751
RNF24	0.671088	0.0961203	6.16692	8.19136e-07	1.14369e-05	5.62684
EMD	0.4612	-0.000257669	6.16547	8.22477e-07	1.14703e-05	5.62282
ACSM2A	-0.461389	0.105072	-6.16536	8.22743e-07	1.14703e-05	5.6225
SYNCRIP	0.413592	0.0380511	6.16001	8.35206e-07	1.16253e-05	5.60764
ATP6V1B2	0.517241	0.0152686	6.15982	8.35649e-07	1.16253e-05	5.60711
PODXL	0.627992	0.0597341	6.15956	8.36264e-07	1.16253e-05	5.60638
C1R	1.63637	-0.199284	6.15953	8.36328e-07	1.16253e-05	5.60631
CKAP5	0.555456	0.0483539	6.15915	8.37221e-07	1.16291e-05	5.60526
PRPS1	0.56114	0.0172174	6.15551	8.4581e-07	1.17397e-05	5.59517
UBE2S	1.38212	0.0566022	6.15432	8.48651e-07	1.17705e-05	5.59185
CDK2	0.481147	0.06195	6.15162	8.55119e-07	1.18515e-05	5.58435
EPPK1	1.44446	-0.0607828	6.14982	8.5946e-07	1.1893e-05	5.57934
PRSS8	-1.01579	-0.223254	-6.14964	8.59897e-07	1.1893e-05	5.57884
LCE1A	-0.46717	0.080395	-6.14959	8.60009e-07	1.1893e-05	5.57871
ORC3	0.407155	-0.0503375	6.14726	8.65648e-07	1.19622e-05	5.57225
SNX30	0.651082	-0.022649	6.1465	8.67515e-07	1.19792e-05	5.57012
ATP5O	-0.621214	0.000291507	-6.14342	8.75039e-07	1.20743e-05	5.56159
ZNF440	-0.392248	-0.0640901	-6.1424	8.77555e-07	1.20919e-05	5.55875
OSTM1	0.565043	0.0154989	6.14238	8.77601e-07	1.20919e-05	5.5587
JMJD6	0.519505	0.00978227	6.14151	8.79763e-07	1.21128e-05	5.55627
S100A1	-0.62336	0.222934	-6.14018	8.83064e-07	1.21494e-05	5.55256
TMEM266	-0.364482	0.0655496	-6.13985	8.83862e-07	1.21515e-05	5.55167
MUT	-0.823849	0.0209088	-6.13873	8.86667e-07	1.21812e-05	5.54854
CDH11	1.28251	0.185062	6.13627	8.92807e-07	1.2242e-05	5.54172
NNMT	2.19254	-0.028545	6.13615	8.93118e-07	1.2242e-05	5.54137
ZNF786	0.527771	-0.0186741	6.13605	8.93351e-07	1.2242e-05	5.54112
B3GNT3	-1.10815	-0.0396609	-6.13592	8.93693e-07	1.2242e-05	5.54074
UBE2N	0.389174	-0.0163336	6.13312	9.00748e-07	1.23296e-05	5.53297
ETV2	-0.711952	0.0807446	-6.13016	9.08276e-07	1.24237e-05	5.52474
RNF113B	-0.40131	0.10782	-6.12971	9.09428e-07	1.24304e-05	5.52349
OLFML2B	1.7002	0.228156	6.12261	9.27775e-07	1.2672e-05	5.50375
CDH13	1.09909	0.0849723	6.12186	9.29723e-07	1.26894e-05	5.50168
LPCAT3	-0.693225	-0.0481996	-6.11962	9.35598e-07	1.27603e-05	5.49545
FES	0.509476	-0.0437993	6.11922	9.36642e-07	1.27653e-05	5.49435
TRMT1	0.726079	0.0499435	6.11872	9.37971e-07	1.27742e-05	5.49295
ADM2	-0.523958	0.0569036	-6.11829	9.39106e-07	1.27804e-05	5.49175
NUTF2	0.318845	0.0258707	6.11676	9.43152e-07	1.28262e-05	5.4875
PCP2	-0.589728	0.0339926	-6.11395	9.50622e-07	1.29185e-05	5.47971
CSE1L	0.796979	0.1141	6.11362	9.51526e-07	1.29214e-05	5.47877
PTGES3	0.555103	-0.0240834	6.1128	9.53721e-07	1.29419e-05	5.47649
CCDC84	0.465957	0.0182697	6.11231	9.5503e-07	1.29503e-05	5.47513
RPL8	0.499927	-0.0102771	6.11189	9.56155e-07	1.29562e-05	5.47397
ZFP82	0.808734	0.0456281	6.10933	9.63056e-07	1.30404e-05	5.46686
SLC25A32	0.819778	-0.105623	6.10851	9.65292e-07	1.30613e-05	5.46457
LBH	1.01764	0.050676	6.10716	9.68948e-07	1.30948e-05	5.46084
CCR1	0.935882	0.0940699	6.10709	9.69161e-07	1.30948e-05	5.46062
ANKRD9	-0.518291	0.0238535	-6.10669	9.70234e-07	1.30999e-05	5.45953
PLCXD3	-2.13433	0.503784	-6.1059	9.72389e-07	1.31196e-05	5.45733
C1orf198	0.851526	0.0852771	6.10442	9.76447e-07	1.31649e-05	5.45322
RCC2	0.786781	0.0463553	6.10297	9.80455e-07	1.32095e-05	5.44917
ARAP1	0.536693	-0.0732845	6.10233	9.82211e-07	1.32237e-05	5.4474
UBA5	-0.747568	0.0644913	-6.10154	9.84406e-07	1.32438e-05	5.4452
TMCO3	-0.7082	0.0575369	-6.09556	1.00109e-06	1.34514e-05	5.42859
EDARADD	-0.969234	0.217915	-6.09548	1.00133e-06	1.34514e-05	5.42835
SUGP2	0.419896	-0.042157	6.09525	1.00198e-06	1.34514e-05	5.42771
ATP6V0A2	-0.400142	-0.0553237	-6.09342	1.00713e-06	1.3511e-05	5.42264
PEX11A	-0.841015	-0.0206375	-6.08921	1.01915e-06	1.36601e-05	5.41092
NKRF	0.542745	0.0706783	6.08897	1.01984e-06	1.36601e-05	5.41025
MRPS21	0.455062	0.0204412	6.08876	1.02043e-06	1.36601e-05	5.40968
HMOX1	1.30632	0.0330939	6.08673	1.02629e-06	1.37288e-05	5.40402
OR2H1	-0.498787	0.109778	-6.08637	1.02733e-06	1.3733e-05	5.40302
BOP1	0.731552	0.147396	6.08509	1.03104e-06	1.37614e-05	5.39945
POLR2G	0.431171	0.110292	6.08488	1.03165e-06	1.37614e-05	5.39888
NSFL1C	0.453066	0.0648972	6.08488	1.03165e-06	1.37614e-05	5.39887
PLEKHA6	-0.914964	-0.0272267	-6.08173	1.04083e-06	1.38693e-05	5.39012
EWSR1	0.337885	-0.0484434	6.0816	1.04122e-06	1.38693e-05	5.38975
VCP	0.336851	-0.0283273	6.08135	1.04194e-06	1.38693e-05	5.38906
SHISA5	0.378808	-0.0198552	6.08057	1.04423e-06	1.38899e-05	5.3869
DRD5	-2.01918	0.947998	-6.07652	1.05619e-06	1.40391e-05	5.37564
OTUD6B	0.539009	0.0126263	6.07409	1.06345e-06	1.41256e-05	5.36887
CREM	0.6753	0.00827564	6.07179	1.07037e-06	1.4205e-05	5.36246
IGF2BP3	1.66207	0.588888	6.0716	1.07094e-06	1.4205e-05	5.36194
ANKRD10	0.6956	-0.0138856	6.06997	1.07585e-06	1.42509e-05	5.35742
TCOF1	0.285745	-0.00558423	6.06995	1.07591e-06	1.42509e-05	5.35736
IMPAD1	0.465228	0.000923804	6.06902	1.07875e-06	1.42784e-05	5.35476
TGFBI	1.55398	0.193735	6.06856	1.08014e-06	1.42869e-05	5.35348
LTV1	0.659467	-0.115691	6.06632	1.08696e-06	1.4367e-05	5.34727
NCK1	0.650171	0.0388572	6.06444	1.09274e-06	1.44333e-05	5.34202
SLC25A47	-0.290187	0.0468889	-6.06027	1.10564e-06	1.45933e-05	5.33044
PTDSS1	0.497299	0.0472046	6.0598	1.10712e-06	1.46026e-05	5.32911
ANG	-1.41401	-0.205324	-6.05676	1.11664e-06	1.471e-05	5.32065
KIAA1033	0.48727	-0.0277734	6.0567	1.11682e-06	1.471e-05	5.32049
ACAD10	-0.3819	0.052437	-6.05593	1.11924e-06	1.47316e-05	5.31835
TCF20	0.568024	-0.0494493	6.05154	1.13316e-06	1.49044e-05	5.30614
TMEM237	0.577939	0.0672987	6.04697	1.14783e-06	1.50868e-05	5.29343
C1S	1.48267	-0.186642	6.04643	1.14958e-06	1.50965e-05	5.29193
NABP2	0.491583	0.0205799	6.04625	1.15017e-06	1.50965e-05	5.29142
LRRK2	1.08555	0.0280848	6.04284	1.16127e-06	1.52316e-05	5.28193
ZDHHC8	0.294302	0.00513718	6.04229	1.16308e-06	1.52447e-05	5.28039
TMSB10	0.858567	0.0148902	6.04024	1.16982e-06	1.53181e-05	5.27469
C9orf43	-0.595945	0.184158	-6.04009	1.1703e-06	1.53181e-05	5.27427
ACAT1	-0.758565	0.237922	-6.03647	1.18231e-06	1.54644e-05	5.26419
TADA2B	-0.441892	0.0211275	-6.03606	1.18368e-06	1.54647e-05	5.26304
SNRPD1	1.05777	0.146608	6.03597	1.18397e-06	1.54647e-05	5.2628
FKBP10	1.85362	-0.0254352	6.03448	1.18894e-06	1.55189e-05	5.25866
SCG3	-0.74428	0.149619	-6.03258	1.19533e-06	1.55914e-05	5.25337
CCNG1	-0.807451	-0.179333	-6.03139	1.19936e-06	1.56332e-05	5.25004
C19orf43	0.359572	-0.0492323	6.03104	1.20054e-06	1.56378e-05	5.24907
VAMP5	0.796109	0.0132126	6.03022	1.20332e-06	1.56631e-05	5.24679
TBATA	-0.470083	0.113161	-6.02995	1.20423e-06	1.56642e-05	5.24604
SLC26A9	-2.02551	0.262068	-6.0275	1.21257e-06	1.57618e-05	5.23922
ERP44	-0.398034	-0.00155569	-6.02707	1.21404e-06	1.57633e-05	5.23803
KBTBD12	-1.03991	0.00582898	-6.02697	1.21437e-06	1.57633e-05	5.23776
SPP1	3.42751	-0.282277	6.02546	1.21957e-06	1.582e-05	5.23353
HDHD3	-0.803792	-0.103923	-6.0249	1.22147e-06	1.58244e-05	5.232
ASXL1	0.39771	0.00515457	6.02487	1.22159e-06	1.58244e-05	5.2319
CYB5R1	-1.61635	0.490633	-6.02388	1.22499e-06	1.58576e-05	5.22915
SMPDL3A	-1.09555	0.143262	-6.02242	1.23005e-06	1.59121e-05	5.22508
GM2A	0.668719	-0.0226676	6.02212	1.2311e-06	1.59147e-05	5.22424
UQCRC1	-0.768432	0.0880861	-6.02055	1.23656e-06	1.59744e-05	5.21987
SERTM1	-0.356909	0.0220219	-6.0196	1.23987e-06	1.59971e-05	5.21723
SH2D4A	-0.933004	-0.0961634	-6.01955	1.24002e-06	1.59971e-05	5.21711
VGLL2	-0.356089	0.0589222	-6.01921	1.24123e-06	1.60017e-05	5.21614
CEP131	0.640348	-0.00224058	6.0184	1.24406e-06	1.60273e-05	5.21389
B3GALT6	0.470961	0.00850697	6.016	1.25252e-06	1.61184e-05	5.2072
FER1L4	-1.78646	-0.18889	-6.01572	1.2535e-06	1.61184e-05	5.20643
CFAP97	0.303328	0.0195503	6.01564	1.25379e-06	1.61184e-05	5.2062
TST	-1.30497	0.011756	-6.01542	1.25456e-06	1.61184e-05	5.20559
SAFB	0.368938	-0.0205245	6.01511	1.25567e-06	1.61218e-05	5.20471
CAMK2B	-0.368159	0.0662445	-6.01482	1.25668e-06	1.61237e-05	5.20392
CKM	-1.38577	0.539956	-6.00936	1.27616e-06	1.63625e-05	5.18873
ZSCAN10	-0.480251	0.137373	-6.00587	1.28878e-06	1.65131e-05	5.179
SLC10A7	-0.400295	0.0210612	-6.00389	1.29602e-06	1.6593e-05	5.17347
GDAP1L1	-0.424595	0.100545	-6.00368	1.29678e-06	1.6593e-05	5.17289
ZFP90	0.476762	-0.00945507	6.00305	1.29908e-06	1.66111e-05	5.17115
FAM71C	-0.85327	0.311524	-6.00272	1.3003e-06	1.66154e-05	5.17022
HIP1R	-0.804672	0.00747638	-6.00117	1.30599e-06	1.66769e-05	5.1659
SENP1	0.580275	-0.0777338	6.0001	1.30994e-06	1.67159e-05	5.16292
MSRB1	0.558392	0.0337208	5.99929	1.31291e-06	1.67424e-05	5.16069
CDK5RAP2	0.402411	-0.0474272	5.99782	1.31837e-06	1.68008e-05	5.15658
GHRL	-4.25926	0.825409	-5.9969	1.32181e-06	1.68332e-05	5.15401
XPO6	0.452819	-0.00530695	5.99545	1.3272e-06	1.68876e-05	5.14999
YARS	-0.676569	0.152706	-5.99517	1.32826e-06	1.68876e-05	5.1492
CA4	-1.30653	0.29949	-5.99503	1.32877e-06	1.68876e-05	5.14882
PRPF8	0.407853	0.000963126	5.99449	1.33083e-06	1.69023e-05	5.14729
ADAM29	-0.903631	0.273507	-5.99415	1.33209e-06	1.69069e-05	5.14636
DSCC1	1.01546	0.0798606	5.9933	1.33528e-06	1.6936e-05	5.14399
PCOLCE-AS1	-0.721509	0.157261	-5.99123	1.34312e-06	1.7024e-05	5.13821
FKBP9P1	-0.624513	0.16121	-5.99089	1.3444e-06	1.70287e-05	5.13727
HSP90AB5P	-0.913068	0.316352	-5.98976	1.34867e-06	1.70714e-05	5.13414
HOXC9	0.669344	0.0693286	5.98604	1.36291e-06	1.72401e-05	5.12376
TAF5L	0.37626	-0.0162423	5.98498	1.36699e-06	1.72801e-05	5.12081
HCK	1.16033	-0.0853891	5.98428	1.3697e-06	1.72933e-05	5.11885
TESK2	-0.400375	0.0668603	-5.98423	1.36988e-06	1.72933e-05	5.11873
NMD3	-0.844482	0.0623909	-5.98399	1.37081e-06	1.72935e-05	5.11806
SGK1	-1.49418	-0.0358845	-5.98256	1.37637e-06	1.73462e-05	5.11405
GADD45GIP1	0.567764	-0.00301769	5.98244	1.37683e-06	1.73462e-05	5.11373
GLMN	0.74341	-0.0280201	5.9813	1.38127e-06	1.7385e-05	5.11055
RPS27A	0.515538	0.00344526	5.98117	1.38176e-06	1.7385e-05	5.1102
KCNN1	-0.314952	0.0816908	-5.98087	1.38292e-06	1.73881e-05	5.10936
HGD	-2.07953	0.0675427	-5.97947	1.3884e-06	1.74453e-05	5.10546
RHOBTB1	-1.1025	0.0738157	-5.97905	1.39005e-06	1.74472e-05	5.10429
LAYN	1.47257	0.386208	5.97896	1.39041e-06	1.74472e-05	5.10403
KIF3C	0.508298	0.020409	5.97867	1.39152e-06	1.74496e-05	5.10324
DUOXA2	-1.22712	0.24261	-5.97793	1.39445e-06	1.74747e-05	5.10117
VAT1	0.579194	0.0321537	5.97682	1.39881e-06	1.75176e-05	5.09808
RNF169	0.486717	-0.0138366	5.97624	1.40113e-06	1.75351e-05	5.09644
HIPK4	-0.520506	0.126847	-5.97442	1.40831e-06	1.76132e-05	5.0914
CLDN18	-2.04989	-0.35645	-5.97299	1.41402e-06	1.76729e-05	5.0874
RHBDL2	-1.53669	0.262531	-5.96859	1.43169e-06	1.78787e-05	5.07514
POLR3H	0.349696	-0.0055078	5.9683	1.43286e-06	1.78787e-05	5.07433
FBXO32	1.94307	0.0779865	5.96818	1.43333e-06	1.78787e-05	5.074
LYRM4	0.351895	0.0117873	5.96368	1.45165e-06	1.80951e-05	5.06146
FAM58A	0.865075	0.0236365	5.96173	1.45965e-06	1.81796e-05	5.05603
KRTAP11-1	-0.520693	0.15295	-5.96156	1.46035e-06	1.81796e-05	5.05556
COL4A3BP	-0.499413	0.0181849	-5.959	1.47095e-06	1.82994e-05	5.04842
SLC25A36	-0.737835	0.142732	-5.95589	1.48392e-06	1.84487e-05	5.03974
TM6SF1	0.854989	-0.0888222	5.95369	1.49316e-06	1.85454e-05	5.03362
SLC20A1	0.853399	0.0481959	5.95351	1.49391e-06	1.85454e-05	5.03312
PABPC4	-0.803918	0.194389	-5.95333	1.49466e-06	1.85454e-05	5.03262
PDZD7	-0.426484	0.114901	-5.95286	1.49666e-06	1.85581e-05	5.0313
SEH1L	0.720522	-0.0596433	5.95238	1.49869e-06	1.8571e-05	5.02996
ISOC1	-0.756559	-0.0662032	-5.95196	1.50047e-06	1.85807e-05	5.02879
OR52B6	-0.392699	0.0752912	-5.94887	1.5136e-06	1.8731e-05	5.02019
MAGEC3	-0.316853	0.0394339	-5.94785	1.51798e-06	1.87729e-05	5.01733
KPNA1	0.418043	0.000175394	5.94718	1.52085e-06	1.87961e-05	5.01547
HAUS2	0.483866	-0.0284371	5.94537	1.52862e-06	1.88797e-05	5.01044
AGXT2	-0.389908	0.108792	-5.94368	1.53596e-06	1.89579e-05	5.00571
ZNFX1	0.883785	-0.0352415	5.94265	1.54041e-06	1.90004e-05	5.00285
OSBPL9	-0.63851	0.117946	-5.94101	1.54759e-06	1.90764e-05	4.99826
TMEM128	-0.447505	0.0692381	-5.93941	1.55457e-06	1.915e-05	4.99381
SIPA1	0.805526	0.110879	5.93749	1.56301e-06	1.92414e-05	4.98846
SPARC	1.93163	0.239135	5.93619	1.56878e-06	1.92998e-05	4.98483
B4GALNT3	-0.848673	0.240858	-5.93535	1.57249e-06	1.93328e-05	4.98249
RPL12	0.585251	-0.0789779	5.93296	1.58315e-06	1.94512e-05	4.97582
MCCC2	-0.773259	0.0184407	-5.93208	1.5871e-06	1.9487e-05	4.97336
KDM7A	-0.454997	0.0314007	-5.93166	1.58897e-06	1.94972e-05	4.9722
CSMD3	-0.619656	0.108829	-5.93053	1.59406e-06	1.95346e-05	4.96904
RNF41	0.355712	-0.00562726	5.93052	1.59409e-06	1.95346e-05	4.96902
AK9	-0.433751	0.00968057	-5.92989	1.59695e-06	1.95569e-05	4.96725
ZNF281	0.590255	-0.0032385	5.9283	1.60413e-06	1.96321e-05	4.96282
SLC45A3	-0.732681	0.0984805	-5.92703	1.60986e-06	1.96895e-05	4.9593
PTPRN	-0.341831	0.0746331	-5.92545	1.61706e-06	1.97647e-05	4.95489
ANKRD11	0.434792	-0.0226535	5.92333	1.6268e-06	1.98661e-05	4.94896
CNBD2	-0.39308	0.0944547	-5.92307	1.62799e-06	1.98661e-05	4.94824
BPIFB3	-0.610988	0.201571	-5.92285	1.629e-06	1.98661e-05	4.94763
SYBU	-1.11261	-0.0120177	-5.92272	1.62958e-06	1.98661e-05	4.94728
FMNL1	-0.392366	0.111236	-5.92245	1.63086e-06	1.98688e-05	4.9465
DDX6	0.575581	-0.0489037	5.92039	1.64036e-06	1.99717e-05	4.94076
RPL24	0.544542	-0.0928142	5.91762	1.65325e-06	2.01156e-05	4.93303
FLNA	1.89034	0.249976	5.91654	1.65827e-06	2.01548e-05	4.93004
ACTR5	0.703748	0.055134	5.91647	1.65861e-06	2.01548e-05	4.92984
SGPP2	-1.25486	-0.183043	-5.9147	1.66693e-06	2.02429e-05	4.9249
PGM2	0.70422	-0.0704144	5.9125	1.67732e-06	2.03559e-05	4.91876
EXD2	-0.496803	0.0188279	-5.90931	1.69252e-06	2.05271e-05	4.90985
HSPG2	0.495992	0.0909515	5.90891	1.69443e-06	2.05371e-05	4.90874
ZNF543	0.41398	-0.00209938	5.90776	1.69995e-06	2.05907e-05	4.90553
ANAPC1	0.660672	0.0194743	5.9064	1.70647e-06	2.06564e-05	4.90175
TUBB6	0.964916	0.118349	5.90554	1.71064e-06	2.06848e-05	4.89934
RPL41	0.23859	-0.0201865	5.90546	1.71102e-06	2.06848e-05	4.89912
COL6A5	-1.81375	0.792825	-5.90481	1.71415e-06	2.07095e-05	4.89732
PKHD1	-0.275369	0.0101773	-5.90442	1.71606e-06	2.07192e-05	4.89622
PCDHB3	-0.69596	0.258855	-5.90197	1.72798e-06	2.08498e-05	4.88938
LGI2	1.11739	0.301452	5.9003	1.73615e-06	2.0935e-05	4.88472
HADHB	-0.916988	0.11551	-5.89983	1.73844e-06	2.09492e-05	4.88342
MAD2L2	0.574752	-0.0772078	5.89959	1.73961e-06	2.09499e-05	4.88276
CLEC2B	0.879671	-0.0231966	5.89793	1.7478e-06	2.1035e-05	4.87812
SPAG16	-0.624871	0.062957	-5.89732	1.75083e-06	2.10581e-05	4.87641
IRAK1	0.942978	0.141086	5.89212	1.77674e-06	2.13561e-05	4.8619
ANKRD34A	-0.565092	0.14726	-5.89138	1.78043e-06	2.13736e-05	4.85986
HHIP	-0.659672	0.0766706	-5.89138	1.78047e-06	2.13736e-05	4.85984
C20orf27	0.438841	-0.00422238	5.88971	1.78889e-06	2.14517e-05	4.85518
C15orf62	-0.363605	0.0455238	-5.88963	1.78926e-06	2.14517e-05	4.85497
ZNF433	-0.511168	0.0409067	-5.88869	1.79406e-06	2.14956e-05	4.85233
ISLR	1.0287	0.193291	5.88667	1.80431e-06	2.16047e-05	4.8467
UTP23	0.37454	0.0281786	5.88454	1.81522e-06	2.17215e-05	4.84075
RPS27	0.493731	-0.046394	5.88383	1.81884e-06	2.17511e-05	4.83878
UTP3	0.623733	-0.0941071	5.88173	1.82969e-06	2.18667e-05	4.83291
GLRA4	-0.539378	0.135346	-5.88151	1.83084e-06	2.18667e-05	4.83229
TCTA	-0.43995	0.0534759	-5.88005	1.8384e-06	2.19432e-05	4.82822
KRTAP2-3	-0.647773	0.183948	-5.87946	1.84147e-06	2.19659e-05	4.82658
MPP1	0.637501	-0.0626865	5.87712	1.85369e-06	2.20976e-05	4.82005
C15orf53	-0.279475	0.043651	-5.87673	1.85571e-06	2.21077e-05	4.81897
PAX3	-0.373936	0.11774	-5.87573	1.86096e-06	2.21503e-05	4.81618
EPS8L2	-0.405267	0.0191865	-5.8756	1.86164e-06	2.21503e-05	4.81582
AIF1	0.879675	-0.053164	5.87502	1.8647e-06	2.21683e-05	4.8142
MAP4	0.564667	0.0211768	5.87487	1.8655e-06	2.21683e-05	4.81378
RRP15	0.42235	0.0398716	5.87364	1.87202e-06	2.22317e-05	4.81033
ZNF396	-0.387228	0.0437574	-5.87097	1.88617e-06	2.23856e-05	4.8029
COX4I1	-0.558233	0.0489612	-5.86945	1.8943e-06	2.24554e-05	4.79865
YY1AP1	0.300433	0.0123629	5.86943	1.89443e-06	2.24554e-05	4.79858
ATP1B1	-1.34981	-0.0109264	-5.86778	1.90325e-06	2.25458e-05	4.794
C16orf13	0.505244	-0.0041033	5.86529	1.91669e-06	2.26907e-05	4.78705
CCDC96	-0.663468	0.217976	-5.86359	1.92596e-06	2.27605e-05	4.78229
ARFIP2	-0.592321	0.0774763	-5.86335	1.92725e-06	2.27605e-05	4.78163
TWSG1	0.979238	0.0242773	5.86318	1.92819e-06	2.27605e-05	4.78115
ZNF598	0.517375	-0.0981299	5.86316	1.9283e-06	2.27605e-05	4.78109
TEKT5	-0.385839	0.0389213	-5.8631	1.92863e-06	2.27605e-05	4.78092
SETX	0.571976	-0.0582188	5.86214	1.93388e-06	2.27957e-05	4.77824
UTP6	0.748887	0.043415	5.86211	1.93404e-06	2.27957e-05	4.77816
DNAJA1	0.782	0.0334183	5.86159	1.93685e-06	2.28146e-05	4.77672
TMEM219	-0.391369	-0.0666733	-5.85967	1.9474e-06	2.29246e-05	4.77136
TMEM173	0.616211	0.0367233	5.85897	1.95126e-06	2.29557e-05	4.7694
GJC1	1.17096	0.170848	5.85766	1.95851e-06	2.30227e-05	4.76574
ELMO2	0.439068	0.0181054	5.8575	1.95941e-06	2.30227e-05	4.76529
AMTN	-1.05415	0.17063	-5.85488	1.97397e-06	2.31794e-05	4.75798
ZC3H18	0.414094	-0.0466549	5.85408	1.97846e-06	2.32177e-05	4.75574
CCNC	-0.574792	-0.0620623	-5.85048	1.99869e-06	2.34404e-05	4.7457
PGLYRP2	-0.438829	0.0854089	-5.85016	2.00049e-06	2.34469e-05	4.74481
RAB19	-0.4633	0.0525495	-5.84956	2.00389e-06	2.34722e-05	4.74313
ZBTB2	0.382382	-0.0155965	5.84887	2.00778e-06	2.35031e-05	4.74122
RPS2	0.452482	0.00485403	5.84831	2.011e-06	2.35262e-05	4.73963
HEG1	0.715904	0.0460885	5.84792	2.0132e-06	2.35373e-05	4.73856
MED27	0.291775	0.000450886	5.84699	2.01851e-06	2.35847e-05	4.73596
ME2	-0.606962	-0.0546368	-5.84548	2.02714e-06	2.36709e-05	4.73174
STX2	1.03667	0.0285631	5.84512	2.02923e-06	2.36807e-05	4.73073
ERMP1	-0.772385	-0.0734367	-5.84377	2.037e-06	2.37566e-05	4.72696
ARFRP1	0.321178	-0.0296682	5.84246	2.04453e-06	2.3825e-05	4.72331
MCHR2	-0.476428	0.133633	-5.84231	2.0454e-06	2.3825e-05	4.72289
ZNF267	0.673845	0.0372349	5.83605	2.08194e-06	2.42281e-05	4.70542
EXOC3L4	-0.608839	-0.000721093	-5.83594	2.08257e-06	2.42281e-05	4.70511
GPR25	-0.665915	0.182745	-5.83477	2.0895e-06	2.42937e-05	4.70184
SRP72	0.30469	-0.00403639	5.83387	2.09485e-06	2.43386e-05	4.69931
TNFSF13B	1.66906	-0.0984772	5.83365	2.09613e-06	2.43386e-05	4.69871
TRIM28	1.17093	0.162829	5.83346	2.09724e-06	2.43386e-05	4.69819
EIF4G1	0.548577	-0.0175647	5.83166	2.10793e-06	2.44476e-05	4.69317
NAE1	0.585612	0.10416	5.83131	2.11005e-06	2.44571e-05	4.69218
UBR1	0.407278	-0.0258447	5.82714	2.13509e-06	2.47321e-05	4.68053
CKS1B	1.12963	0.226341	5.82681	2.13709e-06	2.47401e-05	4.67961
SMNDC1	0.487428	-0.0333706	5.82575	2.1435e-06	2.47991e-05	4.67665
RAB29	0.633974	0.0866892	5.82362	2.15649e-06	2.4934e-05	4.67069
NAB2	0.821524	-0.112278	5.82229	2.16457e-06	2.49995e-05	4.667
TFDP1	0.516629	0.0308329	5.82221	2.16505e-06	2.49995e-05	4.66678
PLP2	0.891315	-0.00314409	5.82204	2.16613e-06	2.49995e-05	4.66628
C10orf2	0.661489	0.0292713	5.8192	2.18357e-06	2.51853e-05	4.65837
NCKAP5	-0.952042	0.262083	-5.81871	2.18664e-06	2.5192e-05	4.65699
NDUFA10	-0.800248	0.112102	-5.81868	2.18683e-06	2.5192e-05	4.6569
C1orf115	-1.06175	-0.0358472	-5.81775	2.19257e-06	2.52427e-05	4.65431
DNTTIP1	0.605864	0.0322296	5.81737	2.19493e-06	2.52544e-05	4.65325
CSNK2B	0.29107	0.0216343	5.81636	2.20119e-06	2.5311e-05	4.65044
TTL	0.459714	-0.0705754	5.81503	2.20954e-06	2.53915e-05	4.6467
GPHN	-0.748778	-0.0294676	-5.81246	2.22566e-06	2.55611e-05	4.63953
ERBB4	-0.686386	0.208966	-5.81143	2.23215e-06	2.56201e-05	4.63665
L3MBTL4	-0.684553	0.0396872	-5.81067	2.23697e-06	2.5655e-05	4.63453
MAP7	-0.946379	-0.103927	-5.81023	2.23974e-06	2.5655e-05	4.6333
VEGFC	1.45312	-0.106097	5.8102	2.23993e-06	2.5655e-05	4.63322
TELO2	0.335483	-0.0231919	5.81009	2.24064e-06	2.5655e-05	4.63291
IRX5	-1.39068	0.0925101	-5.8084	2.25134e-06	2.57606e-05	4.6282
POLR1C	0.65856	-0.0111511	5.80821	2.2526e-06	2.57606e-05	4.62765
FAM208B	0.394724	-0.0492943	5.80499	2.2732e-06	2.59804e-05	4.61867
SH3GLB2	-0.404467	0.0132785	-5.80169	2.2945e-06	2.61871e-05	4.60946
KREMEN1	-0.659944	0.123364	-5.80159	2.2952e-06	2.61871e-05	4.60916
PSPC1	0.396435	-0.0226865	5.80155	2.29545e-06	2.61871e-05	4.60905
HEATR5B	-0.425023	0.0025909	-5.80044	2.30265e-06	2.62533e-05	4.60596
MAGOH	0.615812	-0.0157586	5.79841	2.31595e-06	2.6389e-05	4.60028
AP1S2	0.572062	0.0262606	5.7977	2.32059e-06	2.64259e-05	4.5983
SESTD1	0.523788	0.0622502	5.7964	2.32914e-06	2.65034e-05	4.59468
KRTAP12-1	-0.512054	0.132612	-5.79624	2.33022e-06	2.65034e-05	4.59422
MIPOL1	-0.649793	0.00524782	-5.79502	2.33825e-06	2.65787e-05	4.59082
DDX60	-1.59364	0.255124	-5.79443	2.34217e-06	2.66073e-05	4.58917
GJA4	0.978311	0.0736661	5.79283	2.35281e-06	2.6712e-05	4.5847
EHD1	0.680091	-0.0136104	5.79238	2.35577e-06	2.67295e-05	4.58346
ACOX1	-0.872449	0.091537	-5.79107	2.36458e-06	2.68028e-05	4.57977
DNER	-3.26893	1.06648	-5.79096	2.36529e-06	2.68028e-05	4.57948
IFIT2	1.32615	0.146286	5.79078	2.3665e-06	2.68028e-05	4.57897
ADA	-1.59331	0.154281	-5.79022	2.37024e-06	2.6829e-05	4.57742
ZNF146	0.493125	0.00582169	5.78982	2.37293e-06	2.68433e-05	4.57629
TCERG1	0.476504	0.000139845	5.78888	2.37924e-06	2.68985e-05	4.57367
CPVL	1.63482	-0.152721	5.78797	2.38539e-06	2.6936e-05	4.57113
PLD3	0.602233	0.15434	5.78797	2.38541e-06	2.6936e-05	4.57112
PLEKHB2	-0.721192	0.121187	-5.7871	2.39128e-06	2.69861e-05	4.56869
CACNA2D2	-0.674579	0.0348231	-5.7862	2.39738e-06	2.70387e-05	4.56618
POGLUT1	0.521074	0.0298892	5.78495	2.40588e-06	2.71183e-05	4.56269
OCLN	-1.42443	-0.283318	-5.78437	2.40984e-06	2.71468e-05	4.56106
SP5	-0.8002	-0.0364434	-5.78298	2.41937e-06	2.72378e-05	4.55717
OC90	-0.761113	0.237368	-5.78176	2.42774e-06	2.73058e-05	4.55376
C22orf24	-0.412224	0.0950568	-5.78167	2.42831e-06	2.73058e-05	4.55353
IFNA21	-0.70022	0.186566	-5.77924	2.44509e-06	2.74781e-05	4.54673
MAGI1	-0.755016	0.0314575	-5.77889	2.44752e-06	2.7489e-05	4.54575
FBXL4	-0.558	-0.0150616	-5.7784	2.45094e-06	2.7511e-05	4.54437
NICN1	-0.373296	0.00189798	-5.77748	2.45728e-06	2.75657e-05	4.54183
CYP1A2	-0.492302	0.154522	-5.77647	2.46438e-06	2.76289e-05	4.53898
PPARA	-0.326691	0.00388822	-5.77584	2.46874e-06	2.76613e-05	4.53724
ENPEP	0.805785	0.0849299	5.77408	2.48108e-06	2.77831e-05	4.53231
TOX3	-1.42056	-0.357079	-5.77347	2.48537e-06	2.78145e-05	4.53061
MORC2	0.516675	0.0146785	5.7723	2.49362e-06	2.78903e-05	4.52734
CHMP4C	-1.20112	-0.104368	-5.77168	2.49801e-06	2.79229e-05	4.5256
ICE1	0.476042	0.000560191	5.77138	2.50012e-06	2.7928e-05	4.52477
SNX8	0.672215	0.039438	5.77113	2.50192e-06	2.7928e-05	4.52406
ZNF429	-1.00764	0.0300277	-5.77096	2.50313e-06	2.7928e-05	4.52358
FNDC1	3.70779	0.375041	5.77078	2.5044e-06	2.7928e-05	4.52308
CWF19L2	0.404825	0.0467972	5.77016	2.50879e-06	2.79604e-05	4.52136
LCE4A	-0.479152	0.0783819	-5.7699	2.51061e-06	2.79641e-05	4.52064
GPX5	-0.404608	0.138128	-5.76962	2.51259e-06	2.79696e-05	4.51986
RNF103	-0.66777	0.0152309	-5.76559	2.54144e-06	2.82741e-05	4.5086
AQP1	1.93621	0.104707	5.76446	2.54958e-06	2.83479e-05	4.50544
CYBB	1.2889	-0.0233763	5.76264	2.56276e-06	2.84776e-05	4.50035
OSMR	0.859265	0.128604	5.75725	2.60222e-06	2.88902e-05	4.48528
UPK1B	-1.70777	0.33594	-5.75715	2.60295e-06	2.88902e-05	4.485
CDNF	-0.477082	0.0725538	-5.75692	2.60461e-06	2.88915e-05	4.48437
DLGAP4	0.550612	0.031135	5.75599	2.61149e-06	2.89508e-05	4.48177
DDX21	0.806068	0.0593811	5.75572	2.61351e-06	2.89561e-05	4.48101
AGTRAP	0.48444	0.0447066	5.75524	2.61704e-06	2.89782e-05	4.47967
HOXC8	0.621194	0.0950977	5.75103	2.64847e-06	2.92957e-05	4.46789
HRH3	-0.370938	0.0847527	-5.75098	2.64882e-06	2.92957e-05	4.46776
DNM1	0.587746	0.17266	5.7473	2.67658e-06	2.95853e-05	4.45748
MGEA5	0.516556	-0.0123366	5.74681	2.68034e-06	2.96095e-05	4.45609
SNORA5A	-1.21445	0.424449	-5.74603	2.68623e-06	2.96571e-05	4.45393
PPM1G	0.555977	-0.00750606	5.74499	2.69417e-06	2.97274e-05	4.45102
NRP1	0.658275	0.0502177	5.74383	2.70303e-06	2.9805e-05	4.44777
SPAG9	0.456209	-0.0430107	5.74366	2.70437e-06	2.9805e-05	4.44729
SRGN	1.45791	-0.195495	5.74059	2.72793e-06	3.00327e-05	4.43873
ARL4C	0.999796	0.0546058	5.74056	2.72821e-06	3.00327e-05	4.43863
FAM71F1	-0.337043	0.0587872	-5.74009	2.73183e-06	3.00549e-05	4.43732
ATL3	0.618713	0.0664213	5.73967	2.73505e-06	3.00728e-05	4.43616
MSANTD4	0.591372	-0.0426265	5.7386	2.74338e-06	3.01468e-05	4.43316
GIPR	-0.506801	0.121608	-5.73824	2.74622e-06	3.01604e-05	4.43214
RBPJL	-0.538743	0.0570022	-5.73503	2.77127e-06	3.04178e-05	4.42318
NKX6-2	-1.79797	0.569889	-5.73402	2.77925e-06	3.04876e-05	4.42034
TEX10	0.562206	0.0678337	5.73365	2.78212e-06	3.05013e-05	4.41932
RSRC1	0.535022	0.0303153	5.7312	2.80149e-06	3.06958e-05	4.41248
SLC25A4	-1.91649	0.22693	-5.72996	2.81138e-06	3.07862e-05	4.409
PHF7	-0.505975	0.103352	-5.72972	2.81327e-06	3.0789e-05	4.40834
NEDD8	0.312791	-0.0361958	5.72835	2.82425e-06	3.08913e-05	4.40449
ZFAS1	0.819194	0.0502432	5.7281	2.82628e-06	3.08955e-05	4.40379
NUDT17	-0.504651	0.130071	-5.72684	2.83634e-06	3.09875e-05	4.40028
CDC5L	0.342037	-0.0559478	5.72661	2.83823e-06	3.09902e-05	4.39963
ARL13B	0.571911	0.0273841	5.72637	2.84015e-06	3.09932e-05	4.39896
SPPL2C	-0.440475	0.116653	-5.72208	2.87485e-06	3.13478e-05	4.38698
SLC4A1	-0.298082	0.0456974	-5.72194	2.87598e-06	3.13478e-05	4.38659
POGK	0.402913	-0.000620286	5.72089	2.88462e-06	3.14238e-05	4.38363
FAM174A	-0.735935	0.0448758	-5.71878	2.90192e-06	3.15941e-05	4.37773
PLEKHA4	0.628059	0.0488833	5.71853	2.90396e-06	3.1598e-05	4.37704
OSGIN2	0.458468	-0.0319883	5.71688	2.91756e-06	3.17276e-05	4.37243
TMEM56	-1.35579	0.277068	-5.71621	2.92307e-06	3.17692e-05	4.37057
FAM217B	0.470235	0.0266473	5.71468	2.93582e-06	3.18862e-05	4.36627
SNU13	0.311585	0.0185259	5.71451	2.93722e-06	3.18862e-05	4.36581
SSH1	0.374289	0.0118221	5.71424	2.93944e-06	3.18919e-05	4.36506
KANSL1L	-0.463652	-0.0227384	-5.71288	2.95082e-06	3.19969e-05	4.36125
ARMC9	1.00562	0.171196	5.71248	2.95418e-06	3.2011e-05	4.36013
KRTAP10-11	-0.385985	0.0675945	-5.71218	2.95665e-06	3.2011e-05	4.3593
LAMC1	0.920705	0.0907192	5.71212	2.95722e-06	3.2011e-05	4.35911
PDSS2	-0.494195	0.0297056	-5.70866	2.98631e-06	3.23055e-05	4.34946
INSC	-0.443285	0.0214342	-5.70848	2.98785e-06	3.23055e-05	4.34895
TRAK1	-0.72344	-0.0881392	-5.70805	2.99153e-06	3.23268e-05	4.34773
SERPINA4	-1.69442	-0.000840253	-5.7078	2.99365e-06	3.2331e-05	4.34704
F2RL1	-1.5308	-0.160069	-5.70753	2.99593e-06	3.23372e-05	4.34628
FN1	2.21104	0.180258	5.70582	3.01045e-06	3.24753e-05	4.34151
MFHAS1	0.621987	-0.0139026	5.70485	3.01879e-06	3.25466e-05	4.33878
SULF2	1.37845	0.161661	5.70441	3.02252e-06	3.25682e-05	4.33757
TMEM8A	-0.55323	0.00597608	-5.70264	3.03774e-06	3.27135e-05	4.33261
GFPT1	-0.907512	-0.114407	-5.70221	3.04146e-06	3.27348e-05	4.33141
LOC441239	-0.531676	0.103593	-5.70039	3.0572e-06	3.28854e-05	4.32632
MCM7	0.902289	0.0947195	5.70003	3.06032e-06	3.28885e-05	4.32531
RHOT2	0.362723	-0.00394352	5.69995	3.06097e-06	3.28885e-05	4.3251
UFD1L	0.423617	0.0219509	5.69963	3.06375e-06	3.28995e-05	4.3242
SLC26A2	0.589932	-0.0567599	5.69838	3.07463e-06	3.29824e-05	4.32071
NTAN1	0.420914	0.0321689	5.6983	3.07531e-06	3.29824e-05	4.32049
RPL39L	1.16022	0.078036	5.69805	3.07749e-06	3.29824e-05	4.31979
AGO3	0.424035	0.0102753	5.69794	3.07848e-06	3.29824e-05	4.31947
C19orf60	0.479888	8.71979e-05	5.69742	3.08302e-06	3.29872e-05	4.31802
PI4KB	0.21457	-0.0047783	5.69732	3.0839e-06	3.29872e-05	4.31774
THBS2	3.38715	0.064131	5.69729	3.08418e-06	3.29872e-05	4.31765
EPB41L2	1.23473	-0.161256	5.69571	3.09798e-06	3.3116e-05	4.31324
GPR27	-0.638004	0.149921	-5.69516	3.1028e-06	3.31288e-05	4.31171
RPL18	0.392816	-0.021734	5.69504	3.10387e-06	3.31288e-05	4.31137
HHIPL1	-0.350794	0.0768621	-5.69498	3.10445e-06	3.31288e-05	4.31119
YIPF3	-0.543167	0.0216114	-5.69342	3.11818e-06	3.32564e-05	4.30683
CMSS1	0.676169	-0.0268535	5.69319	3.12018e-06	3.32589e-05	4.3062
CD200	1.37534	0.0295726	5.69282	3.1235e-06	3.32754e-05	4.30515
KDF1	-0.976579	-0.208932	-5.69262	3.12525e-06	3.32754e-05	4.3046
FAM102B	0.514943	-0.0351723	5.69155	3.13479e-06	3.33481e-05	4.30159
PCDHA6	-0.450059	0.0773475	-5.69138	3.1363e-06	3.33481e-05	4.30112
GATA6	-1.27147	-0.302403	-5.69125	3.1374e-06	3.33481e-05	4.30077
INPP4A	0.525719	0.0296961	5.69059	3.1433e-06	3.3392e-05	4.29892
NPHP4	0.37103	0.0197931	5.68897	3.15781e-06	3.35273e-05	4.29438
WISP1	0.868453	0.20837	5.68687	3.17661e-06	3.37079e-05	4.28852
PPP1R12A	0.863712	0.0535498	5.68514	3.19227e-06	3.38374e-05	4.28367
MSTO1	0.505274	-0.036724	5.68512	3.19241e-06	3.38374e-05	4.28363
FTSJ2	0.526085	-0.00252863	5.68324	3.20946e-06	3.39804e-05	4.27837
SENP8	-0.477847	0.0862255	-5.68324	3.20951e-06	3.39804e-05	4.27836
GSTA4	-1.27487	0.235007	-5.68274	3.21402e-06	3.4009e-05	4.27697
SAMSN1	1.26869	0.0250662	5.68227	3.21835e-06	3.4017e-05	4.27565
TMEM184A	-0.408339	0.00486033	-5.68227	3.21838e-06	3.4017e-05	4.27564
UBTF	0.286672	0.0113984	5.68031	3.2363e-06	3.41871e-05	4.27016
SURF6	0.569203	0.0212247	5.6788	3.25016e-06	3.43143e-05	4.26595
ADAMTS9	1.04254	-0.00123021	5.6779	3.25846e-06	3.43827e-05	4.26343
PI4K2A	0.433475	-0.0288487	5.6765	3.27144e-06	3.44881e-05	4.25951
PLA2G4C	0.806216	0.103977	5.67643	3.27211e-06	3.44881e-05	4.25931
NECAB3	-0.777574	0.241273	-5.67385	3.29613e-06	3.47218e-05	4.2521
RASSF2	0.787918	0.0422842	5.67353	3.29912e-06	3.47339e-05	4.2512
CD164L2	-0.31803	0.0440542	-5.67267	3.30712e-06	3.47987e-05	4.24881
CREB3L4	-0.476147	-0.0792436	-5.66755	3.35553e-06	3.52883e-05	4.23448
CARNS1	-0.84656	0.296683	-5.66604	3.36995e-06	3.54202e-05	4.23025
RGS10	0.851348	0.062231	5.66527	3.37731e-06	3.54777e-05	4.2281
DYNC1H1	0.395559	0.00799299	5.6649	3.38081e-06	3.54948e-05	4.22708
PNPLA7	-0.507854	0.11436	-5.66367	3.39263e-06	3.559e-05	4.22364
BAIAP3	-0.327525	0.0460817	-5.66357	3.39366e-06	3.559e-05	4.22334
COL8A1	0.964823	0.124608	5.66273	3.40175e-06	3.5655e-05	4.22099
EZR	-0.948406	-0.00774176	-5.66222	3.4067e-06	3.5687e-05	4.21956
RAB11B	-0.237523	0.0292276	-5.65988	3.42938e-06	3.59042e-05	4.21301
ZMYND12	-0.84436	0.120685	-5.65968	3.43124e-06	3.59042e-05	4.21248
GNAI3	0.418963	-0.00503478	5.65944	3.43363e-06	3.59065e-05	4.21179
DCLRE1B	0.439713	0.0306422	5.65927	3.43528e-06	3.59065e-05	4.21132
PAPL	-0.405733	0.104221	-5.65863	3.44153e-06	3.59519e-05	4.20952
PHF20	0.408699	-0.000222779	5.65683	3.45916e-06	3.6116e-05	4.20449
KPNA7	-0.539533	0.0956172	-5.6559	3.46831e-06	3.61915e-05	4.20188
MFSD6L	-0.442976	0.0937922	-5.65551	3.47217e-06	3.62117e-05	4.20079
FN3K	-0.312338	0.102919	-5.65509	3.47629e-06	3.62346e-05	4.19962
RANBP9	0.389187	0.0197261	5.65481	3.47901e-06	3.62429e-05	4.19885
ZDHHC17	0.47028	-0.0369727	5.65377	3.48928e-06	3.63298e-05	4.19594
VPS33B	-0.416623	0.026004	-5.65263	3.50064e-06	3.6428e-05	4.19273
FIBCD1	-0.296558	0.026562	-5.65127	3.51414e-06	3.65483e-05	4.18894
HIST1H4K	-0.303991	0.00190472	-5.64819	3.54495e-06	3.68483e-05	4.18033
PPP1R2	0.571275	-0.00978601	5.64685	3.55849e-06	3.69686e-05	4.17657
FAAH	-0.524083	-0.00715624	-5.64637	3.56335e-06	3.69987e-05	4.17523
TSEN34	0.469489	0.037764	5.64551	3.57201e-06	3.70559e-05	4.17283
SEC23A	0.983778	-0.100512	5.64544	3.57279e-06	3.70559e-05	4.17261
NOM1	0.679843	-0.118991	5.6429	3.59857e-06	3.73027e-05	4.16553
SSSCA1	0.484169	0.094206	5.64243	3.60339e-06	3.73206e-05	4.16421
KRT18P55	-0.7077	0.111896	-5.64235	3.60425e-06	3.73206e-05	4.16397
ASF1A	-0.475278	0.0541026	-5.64143	3.61363e-06	3.73877e-05	4.16141
GPR50	-0.47901	0.0992416	-5.64131	3.61481e-06	3.73877e-05	4.16109
PPA2	-0.3476	0.00895192	-5.64113	3.61669e-06	3.73877e-05	4.16057
LINC00941	-0.53705	0.213489	-5.64068	3.62128e-06	3.74146e-05	4.15932
PSD3	-0.832643	-0.0120036	-5.64025	3.62578e-06	3.74406e-05	4.1581
LSM7	0.539271	-0.0204398	5.63853	3.64351e-06	3.7603e-05	4.15329
NFATC1	0.629753	0.0972021	5.63796	3.64935e-06	3.76426e-05	4.15171
EPOR	-0.398347	0.0541726	-5.63702	3.65915e-06	3.76739e-05	4.14906
FAM127A	0.719856	-0.0682406	5.63694	3.65991e-06	3.76739e-05	4.14886
TBL1XR1	0.470441	0.0254078	5.63693	3.66005e-06	3.76739e-05	4.14882
PPP1R35	0.540719	0.0747452	5.6369	3.66038e-06	3.76739e-05	4.14873
MPPED1	-0.34762	0.0900039	-5.63669	3.66253e-06	3.76754e-05	4.14815
PHYHD1	-1.04626	0.194486	-5.6354	3.67601e-06	3.77935e-05	4.14453
ZCCHC17	0.280447	0.00663075	5.63495	3.68065e-06	3.78205e-05	4.14329
MAML3	-0.305973	0.0356546	-5.63409	3.68965e-06	3.78924e-05	4.14088
TOMM6	0.421391	0.0848377	5.63317	3.69935e-06	3.79713e-05	4.13829
NOL8	0.418618	0.0308936	5.63146	3.71733e-06	3.81351e-05	4.13351
LUC7L	0.474935	-0.086688	5.63068	3.72555e-06	3.81985e-05	4.13133
ATP5G1	-1.04809	0.221595	-5.63048	3.72765e-06	3.81993e-05	4.13078
LRTM2	-0.544732	0.128309	-5.62976	3.73527e-06	3.82565e-05	4.12877
NAT10	0.577154	0.00875207	5.62757	3.75857e-06	3.84743e-05	4.12263
SH3RF1	-0.6966	0.0262332	-5.62604	3.77498e-06	3.86213e-05	4.11834
BUB3	0.540756	0.0643373	5.62445	3.79205e-06	3.87748e-05	4.11389
LMAN1	-0.685059	0.0933343	-5.62081	3.8314e-06	3.91559e-05	4.10371
CTBS	-0.719179	0.119597	-5.61828	3.85903e-06	3.94169e-05	4.09663
KCNK1	-1.30937	0.0244502	-5.61685	3.87473e-06	3.95559e-05	4.09262
TMEM37	-0.897563	-0.0116847	-5.61232	3.92481e-06	4.00454e-05	4.07996
SAMM50	-0.651554	0.0832355	-5.60924	3.95924e-06	4.03749e-05	4.07135
AIDA	0.398149	0.0167886	5.60877	3.96454e-06	4.04069e-05	4.07004
PRDX5	-0.767312	0.0554964	-5.60854	3.96721e-06	4.04124e-05	4.06937
TMEM38A	-0.929996	-0.0483405	-5.6081	3.97216e-06	4.04408e-05	4.06814
SIRT3	-0.46191	0.095	-5.6074	3.97998e-06	4.04986e-05	4.0662
PACSIN1	-0.372861	0.0479523	-5.60659	3.9892e-06	4.05705e-05	4.06392
C14orf180	-0.673908	0.228145	-5.6057	3.99931e-06	4.06514e-05	4.06143
CCNJL	-0.935558	0.237206	-5.60331	4.02653e-06	4.0906e-05	4.05474
TNFRSF1A	0.471247	-0.115041	5.60215	4.03982e-06	4.10189e-05	4.05149
CISD3	-0.389048	0.0774859	-5.60026	4.06154e-06	4.12172e-05	4.0462
PAF1	0.725358	0.011662	5.60001	4.06437e-06	4.12237e-05	4.04552
TNFRSF1B	0.673395	0.0252703	5.59964	4.06869e-06	4.12251e-05	4.04447
URB2	0.562894	0.0720932	5.59962	4.06889e-06	4.12251e-05	4.04442
OAZ1	0.281666	0.0104934	5.59928	4.07285e-06	4.12431e-05	4.04346
KLK2	-0.263941	0.0520444	-5.59757	4.09269e-06	4.14217e-05	4.03867
SFSWAP	0.309723	-0.0234372	5.59662	4.10375e-06	4.15114e-05	4.03601
MCM6	0.656803	-0.0352819	5.59589	4.11224e-06	4.15749e-05	4.03398
DDX10	0.667582	-0.0376552	5.59398	4.13454e-06	4.17779e-05	4.02864
CCKAR	-0.668079	0.194585	-5.59309	4.14499e-06	4.18611e-05	4.02616
NSMCE1	0.354461	0.0377827	5.5926	4.15075e-06	4.18968e-05	4.02479
AMT	-0.407867	-0.00891788	-5.59169	4.16155e-06	4.19658e-05	4.02223
TRNP1	-1.62521	-0.165837	-5.59165	4.16204e-06	4.19658e-05	4.02211
BCL9L	0.468031	-0.0106292	5.59033	4.17763e-06	4.21004e-05	4.01842
ANAPC13	-0.523323	0.059352	-5.5901	4.1804e-06	4.21058e-05	4.01777
ROR1	-0.956495	0.0302943	-5.5896	4.18635e-06	4.21432e-05	4.01637
GMPR	-1.5257	0.088688	-5.58619	4.22708e-06	4.25304e-05	4.00683
SLC39A11	-0.836945	-0.114261	-5.58473	4.2446e-06	4.2684e-05	4.00275
C19orf45	-0.309193	0.0321417	-5.58438	4.24879e-06	4.27033e-05	4.00178
PLA2G2E	-0.62109	0.187931	-5.5841	4.25223e-06	4.27129e-05	4.00098
FAM221A	-0.814004	-0.0243189	-5.58393	4.25428e-06	4.27129e-05	4.0005
ATP2A2	0.512748	0.0222621	5.58293	4.26638e-06	4.28115e-05	3.9977
PCBP1	0.407789	-0.0706522	5.58231	4.27388e-06	4.28639e-05	3.99597
GLS2	-0.409571	0.102279	-5.58119	4.28745e-06	4.29772e-05	3.99285
PKM	0.663565	0.0239915	5.57934	4.31001e-06	4.31624e-05	3.98767
NKX2-3	-0.964447	0.166726	-5.5793	4.31051e-06	4.31624e-05	3.98756
FAM195B	0.439787	0.00986235	5.57828	4.32307e-06	4.32541e-05	3.98469
PDLIM2	0.56344	0.0223508	5.57818	4.32426e-06	4.32541e-05	3.98442
TLR3	-1.17297	0.17954	-5.57755	4.33198e-06	4.33083e-05	3.98266
R3HDM1	0.319221	-0.01289	5.57719	4.33648e-06	4.33303e-05	3.98164
HSPB9	-0.615253	0.183508	-5.57676	4.3418e-06	4.33507e-05	3.98043
GNB5	0.413501	0.0517863	5.57665	4.34313e-06	4.33507e-05	3.98013
FGF16	-0.585832	0.138142	-5.57614	4.34943e-06	4.33837e-05	3.9787
OXCT1	-1.54378	0.343933	-5.57589	4.35254e-06	4.33837e-05	3.978
OTUD1	-1.09391	0.223262	-5.57582	4.35334e-06	4.33837e-05	3.97782
C5orf60	-0.302812	0.0708026	-5.5748	4.36599e-06	4.34868e-05	3.97495
SURF1	-0.771196	0.10699	-5.57171	4.40449e-06	4.38277e-05	3.9663
ENTPD5	-1.26632	0.261328	-5.57168	4.40488e-06	4.38277e-05	3.96621
TAF9B	0.581268	0.00712433	5.56986	4.42769e-06	4.39858e-05	3.96112
DDX19A	0.374788	-0.0118058	5.56973	4.42926e-06	4.39858e-05	3.96077
C1orf168	-0.321085	0.066832	-5.56971	4.42959e-06	4.39858e-05	3.9607
IQCJ	-0.219888	0.0116317	-5.56966	4.43011e-06	4.39858e-05	3.96058
DDX18	0.398913	0.0183255	5.56722	4.46099e-06	4.42691e-05	3.95374
TXNDC16	-0.745458	0.0985473	-5.56693	4.46459e-06	4.42815e-05	3.95294
PDIA5	-0.639116	-0.106171	-5.56333	4.51056e-06	4.47139e-05	3.94285
IRF3	0.505137	-0.0146107	5.56175	4.53087e-06	4.48916e-05	3.93842
CCT6A	0.539462	0.00826399	5.56052	4.54661e-06	4.49965e-05	3.935
EOGT	0.732224	0.0846897	5.56048	4.54723e-06	4.49965e-05	3.93487
PHIP	0.371479	-0.0195819	5.56036	4.54876e-06	4.49965e-05	3.93454
NTMT1	0.441968	0.0454861	5.56018	4.55101e-06	4.49965e-05	3.93405
GREM2	-1.46007	-0.232722	-5.55984	4.55546e-06	4.50168e-05	3.93309
CPSF3	0.481027	0.0543402	5.5594	4.56121e-06	4.505e-05	3.93184
HMGN4	0.745633	-0.181596	5.55889	4.56782e-06	4.50917e-05	3.93041
MRPS28	0.694079	-0.0851169	5.55858	4.57185e-06	4.5107e-05	3.92955
ODF2	0.403322	-0.0174224	5.5584	4.57417e-06	4.5107e-05	3.92905
SERPINB9	0.89618	0.0752863	5.55778	4.5822e-06	4.51626e-05	3.92732
SLC25A33	0.629075	0.0413359	5.55642	4.59989e-06	4.53133e-05	3.92352
CCDC28A	-0.566251	-0.0978128	-5.55495	4.61918e-06	4.5479e-05	3.91939
RPL23AP82	0.567013	0.0132208	5.55477	4.62154e-06	4.5479e-05	3.91889
TM9SF3	-0.691775	-0.0307798	-5.55389	4.63307e-06	4.55686e-05	3.91644
ITGB5	0.83238	0.0901148	5.55133	4.66685e-06	4.58661e-05	3.90928
DDX20	0.356493	-0.000259576	5.55123	4.66818e-06	4.58661e-05	3.909
CDC123	0.584323	0.13406	5.54997	4.68492e-06	4.59694e-05	3.90547
FGA	-2.94613	1.06115	-5.54993	4.68555e-06	4.59694e-05	3.90534
COPS8	0.547601	-0.0467488	5.54989	4.68602e-06	4.59694e-05	3.90524
PTPN1	0.653206	0.0173586	5.54772	4.71506e-06	4.62302e-05	3.89915
CNOT2	0.534377	-0.105534	5.54629	4.73415e-06	4.63932e-05	3.89517
PRCP	0.72964	-0.0390211	5.54609	4.73684e-06	4.63954e-05	3.89461
CCDC28B	0.723974	-0.0204741	5.54537	4.74656e-06	4.64665e-05	3.89259
PARK7	0.318605	0.0115031	5.54433	4.76067e-06	4.65803e-05	3.88966
MYH10	1.21637	0.102887	5.54089	4.80731e-06	4.70123e-05	3.88005
INHBA	2.04716	0.52795	5.54047	4.81306e-06	4.70441e-05	3.87888
GAPDH	0.522446	-0.00924976	5.53986	4.8215e-06	4.71022e-05	3.87715
RABEPK	0.498436	-0.0716458	5.53919	4.83063e-06	4.71641e-05	3.87529
SHANK2	-0.506064	-0.0108651	-5.53903	4.83285e-06	4.71641e-05	3.87483
PDHA1	-0.88308	0.156702	-5.53881	4.83592e-06	4.71697e-05	3.87421
FNDC3A	-0.484012	0.0449311	-5.53822	4.84394e-06	4.72234e-05	3.87258
POLR3C	0.474012	-0.00469028	5.53743	4.85485e-06	4.73053e-05	3.87036
FAM3D	-2.19397	0.455935	-5.53673	4.86454e-06	4.73752e-05	3.86839
THBS1	1.83068	0.0550308	5.53298	4.91667e-06	4.78581e-05	3.85789
PPCDC	-0.437618	0.0229751	-5.53231	4.92605e-06	4.79247e-05	3.85601
HHEX	1.6417	0.174437	5.53139	4.93892e-06	4.8025e-05	3.85344
UGT3A2	-0.590714	0.145196	-5.53093	4.94537e-06	4.8063e-05	3.85216
GAPVD1	0.258162	-0.00286797	5.52987	4.96022e-06	4.81824e-05	3.8492
COBL	-0.524139	-0.0259357	-5.52925	4.96904e-06	4.82433e-05	3.84745
NUB1	0.536891	-0.0617205	5.5283	4.98243e-06	4.83339e-05	3.8448
HNRNPR	0.388001	-0.0275853	5.52822	4.98351e-06	4.83339e-05	3.84458
ZNF462	1.24955	0.000505957	5.52798	4.9869e-06	4.83418e-05	3.84392
CEP164	0.27544	-0.0286964	5.52649	5.00805e-06	4.85219e-05	3.83974
MRGPRD	-0.423686	0.133837	-5.52567	5.01986e-06	4.86113e-05	3.83742
PRRX1	1.77214	0.207056	5.52462	5.03477e-06	4.87238e-05	3.8345
SIGLEC7	0.703619	0.126268	5.52449	5.03665e-06	4.87238e-05	3.83413
DNAJC6	-0.715795	0.184814	-5.52413	5.0418e-06	4.87486e-05	3.83313
CKMT2	-3.22819	-0.0994612	-5.52343	5.05179e-06	4.88039e-05	3.83118
GABRB3	-1.07033	0.208162	-5.52337	5.0527e-06	4.88039e-05	3.831
RAP1B	0.433368	-0.0763644	5.52193	5.07342e-06	4.89789e-05	3.82697
HSD11B1L	-0.401734	0.0824072	-5.51998	5.10163e-06	4.92261e-05	3.8215
VWA1	0.487003	-0.0155491	5.51833	5.12561e-06	4.94321e-05	3.81688
DCUN1D5	0.637842	0.145966	5.51814	5.12833e-06	4.9433e-05	3.81636
NIP7	0.885542	0.0905343	5.51745	5.13839e-06	4.95046e-05	3.81443
SCAMP5	-0.380937	0.0436022	-5.51685	5.1472e-06	4.9558e-05	3.81274
PA2G4	0.488041	0.0730043	5.51671	5.14919e-06	4.9558e-05	3.81236
PAK1	-0.579599	0.0493005	-5.51448	5.18193e-06	4.98462e-05	3.80612
PIK3AP1	1.11262	-0.122212	5.51431	5.18443e-06	4.98462e-05	3.80564
KCNJ8	1.13089	0.218789	5.51388	5.19074e-06	4.98814e-05	3.80444
TMEM150B	-0.447276	0.100088	-5.51345	5.1972e-06	4.99181e-05	3.80322
MYL6	0.503178	0.00808011	5.51319	5.20093e-06	4.99284e-05	3.80251
CDC37	0.424584	-0.0236389	5.51265	5.20899e-06	4.99803e-05	3.80098
C2orf72	-0.69155	-0.00536076	-5.51098	5.23381e-06	5.01929e-05	3.7963
RPF2	0.417557	0.000998526	5.51044	5.24179e-06	5.02439e-05	3.7948
SLC36A2	-0.337573	0.0880216	-5.50872	5.26743e-06	5.04245e-05	3.78999
IFFO1	0.529069	0.0311468	5.50859	5.26947e-06	5.04245e-05	3.78961
AIFM1	-0.969038	0.114396	-5.50858	5.26952e-06	5.04245e-05	3.7896
ITGA1	1.25916	0.0537302	5.50826	5.27434e-06	5.04245e-05	3.7887
ND1	-0.663011	0.106929	-5.5082	5.2752e-06	5.04245e-05	3.78854
CLEC11A	0.54438	0.0312386	5.5081	5.2767e-06	5.04245e-05	3.78826
OCIAD2	-0.902098	-0.0633526	-5.50731	5.28866e-06	5.04905e-05	3.78603
EMP3	1.0721	-0.0605309	5.50729	5.28897e-06	5.04905e-05	3.78597
ADAMTSL2	0.298384	-0.0219318	5.50563	5.31386e-06	5.06964e-05	3.78135
PCDHB6	0.38795	0.0308483	5.50542	5.31708e-06	5.06964e-05	3.78075
DPYSL3	2.11361	0.200652	5.50532	5.31861e-06	5.06964e-05	3.78047
NR3C2	-0.946307	-0.0354285	-5.50466	5.32863e-06	5.07662e-05	3.77861
PHF13	0.671143	0.00342727	5.50364	5.34407e-06	5.08628e-05	3.77576
HMGN2	0.409771	0.0334218	5.50363	5.34418e-06	5.08628e-05	3.77574
ELK3	0.80424	0.0478539	5.50311	5.35216e-06	5.09131e-05	3.77427
GYPB	-0.228209	0.0469876	-5.50048	5.39231e-06	5.12691e-05	3.76691
EPHB3	-0.811639	-0.0300121	-5.5001	5.39805e-06	5.12978e-05	3.76586
WWC1	-0.697883	-0.0238078	-5.4993	5.4104e-06	5.13892e-05	3.76361
IFNAR2	0.74139	-0.0362522	5.49857	5.42161e-06	5.14697e-05	3.76157
ATPAF2	-0.35083	0.0380869	-5.49837	5.42466e-06	5.14728e-05	3.76102
TRIM68	-0.525286	0.0440267	-5.49774	5.43441e-06	5.15394e-05	3.75925
SP9	-0.388778	0.109571	-5.49406	5.4915e-06	5.20546e-05	3.74895
DDX5	0.426609	-0.0170359	5.49313	5.50608e-06	5.21487e-05	3.74634
FPR3	1.37454	0.180958	5.49307	5.50697e-06	5.21487e-05	3.74618
FSTL1	1.72856	-0.0735791	5.4926	5.51437e-06	5.21925e-05	3.74486
FAP	3.04176	0.48516	5.49134	5.53416e-06	5.23536e-05	3.74133
B3GAT2	-0.344578	-0.00340523	-5.49041	5.54884e-06	5.24661e-05	3.73872
MRTO4	0.669126	0.0886106	5.48881	5.57414e-06	5.26724e-05	3.73424
TNFAIP3	1.29962	0.0795283	5.48867	5.57625e-06	5.26724e-05	3.73386
FAM214A	-0.633689	-0.0491096	-5.48771	5.59149e-06	5.2782e-05	3.73118
TMEM213	-0.420821	0.109962	-5.48759	5.59346e-06	5.2782e-05	3.73083
FAM198B	1.24435	-0.084341	5.48718	5.59993e-06	5.28166e-05	3.72969
C6orf58	-3.28381	0.160822	-5.48691	5.60424e-06	5.28308e-05	3.72893
FAM65A	0.437445	-0.0187374	5.48506	5.63378e-06	5.30651e-05	3.72375
[truncated: 16,836 more rows]
